# Supplementary material for: 3-{1-[4-(2-Methyl­prop­yl)phen­yl]eth­yl}-1-(morpholinometh­yl)-4-(4-nitro­benzyl­ideneamino)-1H-1,2,4-triazole-5(4H)-thione
Source: Acta Crystallogr Sect E Struct Rep Online. 2009 Feb 11;65(Pt 3):o495–6. doi: 10.1107/S1600536809003870 (PMC2968455; doi:10.1107/S1600536809003870)
Supplement: Supplementary file 1 [file e-65-0o495-sup1.cif]

##############################################################################
###                                                                        ###
###        Electronic paper (Acta Crystallographica Section E)             ###
###                                                                        ###
##############################################################################
#                                                                            #
# This CIF contains the data in a paper accepted for publication in Acta     #
# Crystallographica Section E. It conforms to the requirements of Notes      #
# for Authors for Section E, and has been peer reviewed under the auspices   #
# of the IUCr Commission on Journals.                                        #
#                                                                            #
# Full details of the Crystallographic Information File format               #
# are given in the paper "The Crystallographic Information File (CIF):       #
# a New Standard Archive File for Crystallography" by S. R. Hall, F. H.      #
# Allen and I. D. Brown [Acta Cryst. (1991), A47, 655-685].                  #
#                                                                            #
# The current version of the core CIF dictionary is obtainable from          #
# ftp://ftp.iucr.org/pub/cif_core.dic. The current version number is 2.4.    #
#                                                                            #
# Software is freely available for graphical display of the structure(s) in  #
# this CIF.  For information consult the CIF home page http://www.iucr.org/  #
# cif/home.html                                                              #
#                                                                            #
# This file may be used for bona fide research purposes within the           #
# scientific community so long as proper attribution is given to the journal # 
# article from which it was obtained.                                        #
#                                                                            #
##############################################################################
                                             
data_global
_audit_creation_method     'form.cif (version 2.0)'
_journal_data_validation_number     ?
_journal_date_recd_electronic     2009-01-30
_journal_date_accepted     2009-02-02
_journal_name_full     'Acta Crystallographica, Section E'
_journal_year     2009
_journal_volume     65
_journal_issue      3
_journal_page_first     o495
_journal_page_last     o496
_journal_paper_category     QO
_journal_coeditor_code     TK2368
_publ_contact_author_name     'Prof. Fun Hoong Kun'
_publ_contact_author_address
;
      X-ray Crystallography Unit
      School of Physics
      Universiti Sains Malaysia
      11800 USM, Penang
      MALAYSIA
;
_publ_contact_author_email     'hkfun@usm.my'
_publ_contact_author_fax     '6 04 6579150'
_publ_contact_author_phone     '6 04 6577888  Ext. 3690'
_publ_section_title
;\
3-{1-[4-(2-Methylpropyl)phenyl]ethyl}-1-(morpholinomethyl)-4-(4-\
nitrobenzylideneamino)-1<i>H</i>-1,2,4-triazole-5(4<i>H</i>)-thione
;
loop_
    _publ_author_name
    _publ_author_footnote
    _publ_author_address
    'Hoong-Kun Fun' ?
;     X-ray Crystallography Unit
      School of Physics
      Universiti Sains Malaysia
      11800 USM, Penang
      Malaysia
;
    'Suchada Chantrapromma'
;
Additional correspondence author, e-mail: suchada.c@psu.ac.th.
;
;     Crystal Materials Research Unit
      Department of Chemistry
      Faculty of Science
      Prince of Songkla University
      Hat-Yai, Songkhla 90112
      Thailand
;
    'K. V. Sujith' ?
;
      Department of Studies in Chemistry
      Mangalore University
      Mangalagangotri
      Mangalore 574 199
      India
;
    'B. Kalluraya' ?
;
      Department of Studies in Chemistry
      Mangalore University
      Mangalagangotri
      Mangalore 574 199
      India
;
data_I
_audit_creation_method     SHELXL-97
_chemical_name_systematic
;
3-{1-[4-(2-Methylpropyl)phenyl]ethyl}-1-(morpholinomethyl)-4-(4-
nitrobenzylideneamino)-1<i>H</i>-1,2,4-triazole-5(4<i>H</i>)-thione
;
_chemical_name_common
;
;
_chemical_formula_moiety     'C26 H32 N6 O3 S'
_chemical_formula_sum     'C26 H32 N6 O3 S'
_chemical_formula_iupac     'C26 H32 N6 O3 S'
_chemical_formula_weight     508.65
_chemical_melting_point     387
_symmetry_cell_setting     Triclinic
_symmetry_space_group_name_H-M     'P -1'
_symmetry_space_group_name_Hall     '-P 1'
loop_
    _symmetry_equiv_pos_as_xyz
    'x, y, z'
    '-x, -y, -z'
_cell_length_a     10.31040(10)
_cell_length_b     16.9650(2)
_cell_length_c     17.1863(2)
_cell_angle_alpha     62.6560(10)
_cell_angle_beta     79.9070(10)
_cell_angle_gamma     78.3070(10)
_cell_volume     2603.16(6)
_cell_formula_units_Z     4
_cell_measurement_reflns_used     15162
_cell_measurement_theta_min     1.3
_cell_measurement_theta_max     30.0
_cell_measurement_temperature     100.00(10)
_exptl_crystal_description     Block
_exptl_crystal_colour     Yellow
_exptl_crystal_size_max     0.44
_exptl_crystal_size_mid     0.25
_exptl_crystal_size_min     0.15
_exptl_crystal_density_diffrn     1.298
_exptl_crystal_density_meas     ?
_exptl_crystal_density_method     'not measured'
_exptl_crystal_F_000     1080
_exptl_absorpt_coefficient_mu     0.164
_exptl_absorpt_correction_type     multi-scan
_exptl_absorpt_process_details     '(SADABS; Bruker, 2005)'
_exptl_absorpt_correction_T_min     0.931
_exptl_absorpt_correction_T_max     0.976
_exptl_special_details
;
The low-temperature data was collected with the Oxford Cyrosystem Cobra
low-temperature attachment.
;
_diffrn_ambient_temperature     100.00(10)
_diffrn_radiation_type     MoK\a
_diffrn_radiation_wavelength     0.71073
_diffrn_radiation_source     'fine-focus sealed tube'
_diffrn_radiation_monochromator     graphite
_diffrn_measurement_device_type
;
Bruker APEXII CCD area-detector
;
_diffrn_measurement_method     \w
_diffrn_detector_area_resol_mean     8.33
_diffrn_reflns_number     50102
_diffrn_reflns_av_R_equivalents     0.044
_diffrn_reflns_av_sigmaI/netI     0.046
_diffrn_reflns_theta_min     1.3
_diffrn_reflns_theta_max     30.0
_diffrn_reflns_theta_full     30.0
_diffrn_measured_fraction_theta_max     0.999
_diffrn_measured_fraction_theta_full     0.999
_diffrn_reflns_limit_h_min     -14
_diffrn_reflns_limit_h_max     14
_diffrn_reflns_limit_k_min     -23
_diffrn_reflns_limit_k_max     23
_diffrn_reflns_limit_l_min     -24
_diffrn_reflns_limit_l_max     24
_diffrn_standards_number     0
_diffrn_standards_interval_count     ?
_diffrn_standards_interval_time     ?
_diffrn_standards_decay_%     ?
_refine_special_details
;
Refinement of <i>F</i>^2^ against ALL reflections. The weighted <i>R</i>-factor
<i>wR</i> and goodness of fit <i>S</i> are based on <i>F</i>^2^, conventional
<i>R</i>-factors <i>R</i> are based on <i>F</i>, with <i>F</i> set to zero for
negative <i>F</i>^2^. The threshold expression of <i>F</i>^2^ >
\s(<i>F</i>^2^) is used only for calculating <i>R</i>-factors(gt) <i>etc</i>.
and is not relevant to the choice of reflections for refinement.
<i>R</i>-factors based on <i>F</i>^2^ are statistically about twice as large
as those based on <i>F</i>, and <i>R</i>- factors based on ALL data will be
even larger.
;
_reflns_number_total     15162
_reflns_number_gt     11421
_reflns_threshold_expression     I>2\s(I)
_refine_ls_structure_factor_coef     Fsqd
_refine_ls_matrix_type     full
_refine_ls_R_factor_all     0.075
_refine_ls_R_factor_gt     0.054
_refine_ls_wR_factor_gt     0.142
_refine_ls_wR_factor_ref     0.161
_refine_ls_goodness_of_fit_ref     1.05
_refine_ls_restrained_S_all     1.05
_refine_ls_number_reflns     15162
_refine_ls_number_parameters     655
_refine_ls_number_restraints     0
_refine_ls_hydrogen_treatment     constr
_refine_ls_weighting_scheme     calc
_refine_ls_weighting_details
           'calc w=1/[\s^2^(Fo^2^)+(0.079P)^2^+1.217P] where P=(Fo^2^+2Fc^2^)/3'
_atom_sites_solution_hydrogens     geom
_atom_sites_solution_primary     direct
_atom_sites_solution_secondary     difmap
_refine_ls_shift/su_max     0.001
_refine_ls_shift/su_mean     0.000
_refine_diff_density_max     1.23
_refine_diff_density_min     -0.55
_refine_ls_extinction_method     none
_refine_ls_extinction_coef     ?
loop_
    _atom_type_symbol
    _atom_type_description
    _atom_type_scat_dispersion_real
    _atom_type_scat_dispersion_imag
    _atom_type_scat_source
    'C' 'C' 0.0033 0.0016
                         'International Tables Vol C Tables 4.2.6.8 and 6.1.1.4'
    'H' 'H' 0.0000 0.0000
                         'International Tables Vol C Tables 4.2.6.8 and 6.1.1.4'
    'N' 'N' 0.0061 0.0033
                         'International Tables Vol C Tables 4.2.6.8 and 6.1.1.4'
    'O' 'O' 0.0106 0.0060
                         'International Tables Vol C Tables 4.2.6.8 and 6.1.1.4'
    'S' 'S' 0.1246 0.1234
                         'International Tables Vol C Tables 4.2.6.8 and 6.1.1.4'
_computing_data_collection     'APEX2 (Bruker, 2005)'
_computing_cell_refinement     'APEX2 (Bruker, 2005)'
_computing_data_reduction     'SAINT (Bruker, 2005)'
_computing_structure_solution     'SHELXTL (Sheldrick, 2008)'
_computing_structure_refinement     'SHELXTL (Sheldrick, 2008)'
_computing_molecular_graphics     'SHELXTL (Sheldrick, 2008)'
_computing_publication_material
;
SHELXTL (Sheldrick, 2008) and PLATON (Spek, 2003)
;
loop_
    _atom_site_type_symbol
    _atom_site_label
    _atom_site_fract_x
    _atom_site_fract_y
    _atom_site_fract_z
    _atom_site_U_iso_or_equiv
    _atom_site_adp_type
    _atom_site_calc_flag
    _atom_site_refinement_flags
    _atom_site_occupancy
    _atom_site_disorder_assembly
    _atom_site_disorder_group
    S S1A 0.78547(5) 0.25240(3) 1.21421(3) 0.02654(11) Uani d . 1 . .
    O O1A 1.29830(15) 0.18812(11) 1.04587(11) 0.0379(4) Uani d . 1 . .
    O O2A 0.08384(14) 0.68658(9) 1.03927(10) 0.0290(3) Uani d . 1 . .
    O O3A -0.01242(15) 0.60984(10) 1.00038(11) 0.0378(4) Uani d . 1 . .
    N N1A 1.08560(15) 0.09773(11) 1.15711(11) 0.0242(3) Uani d . 1 . .
    N N2A 0.84566(15) 0.14004(10) 1.13677(10) 0.0208(3) Uani d . 1 . .
    N N3A 0.80185(15) 0.11781(10) 1.07871(10) 0.0215(3) Uani d . 1 . .
    N N4A 0.67012(14) 0.23297(10) 1.09020(10) 0.0195(3) Uani d . 1 . .
    N N5A 0.55767(15) 0.29644(10) 1.07082(10) 0.0211(3) Uani d . 1 . .
    N N6A 0.08197(15) 0.62115(11) 1.02708(10) 0.0243(3) Uani d . 1 . .
    C C1A 1.12567(19) 0.09867(15) 1.07070(14) 0.0300(4) Uani d . 1 . .
    H H1AA 1.0737 0.1484 1.0268 0.036 Uiso calc R 1 . .
    H H1AB 1.1101 0.0435 1.0722 0.036 Uiso calc R 1 . .
    C C2A 1.2725(2) 0.10822(17) 1.04711(16) 0.0355(5) Uani d . 1 . .
    H H2AA 1.3240 0.0569 1.0898 0.043 Uiso calc R 1 . .
    H H2AB 1.3001 0.1094 0.9897 0.043 Uiso calc R 1 . .
    C C3A 1.2609(2) 0.18562(15) 1.13062(15) 0.0311(4) Uani d . 1 . .
    H H3AA 1.2803 0.2396 1.1299 0.037 Uiso calc R 1 . .
    H H3AB 1.3129 0.1347 1.1734 0.037 Uiso calc R 1 . .
    C C4A 1.11489(19) 0.17850(13) 1.15776(13) 0.0257(4) Uani d . 1 . .
    H H4AA 1.0923 0.1753 1.2163 0.031 Uiso calc R 1 . .
    H H4AB 1.0621 0.2311 1.1173 0.031 Uiso calc R 1 . .
    C C5A 0.95186(18) 0.07875(12) 1.19086(12) 0.0241(4) Uani d . 1 . .
    H H5AA 0.9341 0.0787 1.2482 0.029 Uiso calc R 1 . .
    H H5AB 0.9472 0.0187 1.1995 0.029 Uiso calc R 1 . .
    C C6A 0.76712(17) 0.20949(12) 1.14700(11) 0.0200(3) Uani d . 1 . .
    C C7A 0.69639(17) 0.17506(12) 1.05098(11) 0.0200(3) Uani d . 1 . .
    C C8A 0.53313(18) 0.35138(12) 1.10518(12) 0.0226(3) Uani d . 1 . .
    H H8AA 0.5901 0.3483 1.1432 0.027 Uiso calc R 1 . .
    C C9A 0.41469(17) 0.41923(12) 1.08419(11) 0.0206(3) Uani d . 1 . .
    C C10A 0.39129(18) 0.47859(12) 1.12251(12) 0.0225(3) Uani d . 1 . .
    H H10A 0.4492 0.4728 1.1612 0.027 Uiso calc R 1 . .
    C C11A 0.28338(17) 0.54563(12) 1.10365(12) 0.0216(3) Uani d . 1 . .
    H H11A 0.2685 0.5857 1.1283 0.026 Uiso calc R 1 . .
    C C12A 0.19824(17) 0.55113(12) 1.04683(12) 0.0217(3) Uani d . 1 . .
    C C13A 0.21717(19) 0.49364(13) 1.00776(13) 0.0255(4) Uani d . 1 . .
    H H13A 0.1577 0.4992 0.9700 0.031 Uiso calc R 1 . .
    C C14A 0.32678(18) 0.42769(13) 1.02631(12) 0.0241(4) Uani d . 1 . .
    H H14A 0.3421 0.3888 1.0002 0.029 Uiso calc R 1 . .
    C C15A 0.61192(17) 0.17984(12) 0.98601(12) 0.0215(3) Uani d . 1 . .
    H H15A 0.5188 0.1954 1.0046 0.026 Uiso calc R 1 . .
    C C16A 0.64620(17) 0.25239(12) 0.89457(12) 0.0209(3) Uani d . 1 . .
    C C17A 0.54930(17) 0.32166(14) 0.84976(13) 0.0247(4) Uani d . 1 . .
    H H17A 0.4632 0.3249 0.8768 0.030 Uiso calc R 1 . .
    C C18A 0.57976(18) 0.38588(13) 0.76534(13) 0.0250(4) Uani d . 1 . .
    H H18A 0.5136 0.4318 0.7366 0.030 Uiso calc R 1 . .
    C C19A 0.70763(18) 0.38326(13) 0.72233(12) 0.0234(4) Uani d . 1 . .
    C C20A 0.80489(18) 0.31444(13) 0.76766(12) 0.0241(4) Uani d . 1 . .
    H H20A 0.8911 0.3117 0.7408 0.029 Uiso calc R 1 . .
    C C21A 0.77525(17) 0.24982(13) 0.85243(12) 0.0225(3) Uani d . 1 . .
    H H21A 0.8417 0.2044 0.8815 0.027 Uiso calc R 1 . .
    C C22A 0.7373(2) 0.45101(14) 0.62909(13) 0.0306(4) Uani d . 1 . .
    H H22A 0.8328 0.4506 0.6163 0.037 Uiso calc R 1 . .
    H H22B 0.6977 0.5102 0.6232 0.037 Uiso calc R 1 . .
    C C23A 0.6842(2) 0.43256(16) 0.56158(14) 0.0347(5) Uani d . 1 . .
    H H23A 0.5879 0.4328 0.5757 0.042 Uiso calc R 1 . .
    C C24A 0.7086(3) 0.5073(2) 0.46935(16) 0.0527(7) Uani d . 1 . .
    H H24A 0.6723 0.4964 0.4279 0.079 Uiso calc R 1 . .
    H H24B 0.8026 0.5086 0.4541 0.079 Uiso calc R 1 . .
    H H24C 0.6663 0.5637 0.4679 0.079 Uiso calc R 1 . .
    C C25A 0.7450(3) 0.34170(18) 0.56554(16) 0.0419(5) Uani d . 1 . .
    H H25A 0.7098 0.3327 0.5226 0.063 Uiso calc R 1 . .
    H H25B 0.7238 0.2956 0.6232 0.063 Uiso calc R 1 . .
    H H25C 0.8398 0.3393 0.5534 0.063 Uiso calc R 1 . .
    C C26A 0.6264(2) 0.08819(14) 0.98539(14) 0.0299(4) Uani d . 1 . .
    H H26A 0.5989 0.0444 1.0429 0.045 Uiso calc R 1 . .
    H H26B 0.7177 0.0706 0.9693 0.045 Uiso calc R 1 . .
    H H26C 0.5717 0.0923 0.9435 0.045 Uiso calc R 1 . .
    S S1B 0.41995(5) -0.06478(3) 0.71988(3) 0.02460(10) Uani d . 1 . .
    O O1B 0.15427(15) 0.26352(11) 0.76303(12) 0.0394(4) Uani d . 1 . .
    O O2B -0.0664(2) -0.15572(14) 0.39243(12) 0.0545(5) Uani d . 1 . .
    O O3B 0.09808(18) -0.12340(11) 0.28982(11) 0.0414(4) Uani d . 1 . .
    N N1B 0.39755(15) 0.14654(11) 0.76939(11) 0.0239(3) Uani d . 1 . .
    N N2B 0.49615(14) 0.10079(10) 0.65296(10) 0.0204(3) Uani d . 1 . .
    N N3B 0.51644(15) 0.17613(10) 0.57463(10) 0.0212(3) Uani d . 1 . .
    N N4B 0.42374(14) 0.08104(10) 0.55504(9) 0.0185(3) Uani d . 1 . .
    N N5B 0.36838(14) 0.05378(10) 0.50452(10) 0.0194(3) Uani d . 1 . .
    N N6B 0.0391(2) -0.12622(12) 0.35983(12) 0.0340(4) Uani d . 1 . .
    C C1B 0.26918(18) 0.12013(14) 0.77168(13) 0.0262(4) Uani d . 1 . .
    H H1BA 0.2721 0.0559 0.8069 0.031 Uiso calc R 1 . .
    H H1BB 0.2526 0.1343 0.7125 0.031 Uiso calc R 1 . .
    C C2B 0.1578(2) 0.16859(16) 0.81025(16) 0.0349(5) Uani d . 1 . .
    H H2BA 0.0735 0.1527 0.8085 0.042 Uiso calc R 1 . .
    H H2BB 0.1699 0.1497 0.8713 0.042 Uiso calc R 1 . .
    C C3B 0.2782(2) 0.28701(16) 0.76481(17) 0.0366(5) Uani d . 1 . .
    H H3BA 0.2941 0.2676 0.8253 0.044 Uiso calc R 1 . .
    H H3BB 0.2746 0.3517 0.7344 0.044 Uiso calc R 1 . .
    C C4B 0.3912(2) 0.24449(13) 0.72165(14) 0.0290(4) Uani d . 1 . .
    H H4BA 0.3769 0.2645 0.6607 0.035 Uiso calc R 1 . .
    H H4BB 0.4744 0.2620 0.7229 0.035 Uiso calc R 1 . .
    C C5B 0.50905(18) 0.09861(13) 0.73837(12) 0.0236(4) Uani d . 1 . .
    H H5BA 0.5209 0.0366 0.7822 0.028 Uiso calc R 1 . .
    H H5BB 0.5886 0.1237 0.7329 0.028 Uiso calc R 1 . .
    C C6B 0.44259(16) 0.03925(12) 0.64404(12) 0.0200(3) Uani d . 1 . .
    C C7B 0.47454(16) 0.16148(12) 0.51579(12) 0.0185(3) Uani d . 1 . .
    C C8B 0.28102(17) 0.00087(12) 0.54485(12) 0.0210(3) Uani d . 1 . .
    H H8BA 0.2578 -0.0181 0.6049 0.025 Uiso calc R 1 . .
    C C9B 0.21784(16) -0.02954(12) 0.49513(12) 0.0196(3) Uani d . 1 . .
    C C10B 0.13500(18) -0.09569(13) 0.54181(13) 0.0243(4) Uani d . 1 . .
    H H10B 0.1209 -0.1190 0.6028 0.029 Uiso calc R 1 . .
    C C11B 0.07368(19) -0.12675(13) 0.49744(13) 0.0267(4) Uani d . 1 . .
    H H11B 0.0164 -0.1695 0.5276 0.032 Uiso calc R 1 . .
    C C12B 0.10036(19) -0.09221(13) 0.40720(13) 0.0252(4) Uani d . 1 . .
    C C13B 0.18152(18) -0.02639(12) 0.35903(12) 0.0234(3) Uani d . 1 . .
    H H13B 0.1974 -0.0047 0.2982 0.028 Uiso calc R 1 . .
    C C14B 0.23843(17) 0.00630(12) 0.40353(12) 0.0216(3) Uani d . 1 . .
    H H14B 0.2904 0.0522 0.3724 0.026 Uiso calc R 1 . .
    C C15B 0.47645(17) 0.22221(12) 0.41892(12) 0.0199(3) Uani d . 1 . .
    H H15B 0.5191 0.1867 0.3874 0.024 Uiso calc R 1 . .
    C C16B 0.33609(17) 0.25916(11) 0.39207(11) 0.0190(3) Uani d . 1 . .
    C C17B 0.29910(19) 0.26082(12) 0.31672(12) 0.0235(4) Uani d . 1 . .
    H H17B 0.3607 0.2379 0.2832 0.028 Uiso calc R 1 . .
    C C18B 0.17122(19) 0.29640(12) 0.29164(12) 0.0238(4) Uani d . 1 . .
    H H18B 0.1487 0.2976 0.2410 0.029 Uiso calc R 1 . .
    C C19B 0.07559(17) 0.33051(12) 0.34104(12) 0.0206(3) Uani d . 1 . .
    C C20B 0.11367(18) 0.32937(13) 0.41542(12) 0.0236(4) Uani d . 1 . .
    H H20B 0.0521 0.3523 0.4490 0.028 Uiso calc R 1 . .
    C C21B 0.24170(18) 0.29470(13) 0.44049(12) 0.0230(3) Uani d . 1 . .
    H H21B 0.2648 0.2952 0.4902 0.028 Uiso calc R 1 . .
    C C22B -0.06331(17) 0.36802(12) 0.31357(12) 0.0226(3) Uani d . 1 . .
    H H22C -0.1209 0.3726 0.3628 0.027 Uiso calc R 1 . .
    H H22D -0.0955 0.3263 0.2999 0.027 Uiso calc R 1 . .
    C C23B -0.07409(18) 0.46057(12) 0.23353(12) 0.0222(3) Uani d . 1 . .
    H H23B -0.0204 0.4546 0.1830 0.027 Uiso calc R 1 . .
    C C24B -0.21841(19) 0.49194(14) 0.21189(14) 0.0283(4) Uani d . 1 . .
    H H24D -0.2249 0.5496 0.1619 0.042 Uiso calc R 1 . .
    H H24E -0.2731 0.4962 0.2615 0.042 Uiso calc R 1 . .
    H H24F -0.2481 0.4497 0.1986 0.042 Uiso calc R 1 . .
    C C25B -0.02021(19) 0.52833(13) 0.25018(13) 0.0261(4) Uani d . 1 . .
    H H25D -0.0315 0.5860 0.2005 0.039 Uiso calc R 1 . .
    H H25E 0.0726 0.5094 0.2586 0.039 Uiso calc R 1 . .
    H H25F -0.0678 0.5321 0.3019 0.039 Uiso calc R 1 . .
    C C26B 0.55916(19) 0.29752(13) 0.39370(13) 0.0259(4) Uani d . 1 . .
    H H26D 0.6477 0.2720 0.4106 0.039 Uiso calc R 1 . .
    H H26E 0.5187 0.3337 0.4235 0.039 Uiso calc R 1 . .
    H H26F 0.5628 0.3341 0.3313 0.039 Uiso calc R 1 . .
loop_
    _atom_site_aniso_label
    _atom_site_aniso_U_11
    _atom_site_aniso_U_22
    _atom_site_aniso_U_33
    _atom_site_aniso_U_12
    _atom_site_aniso_U_13
    _atom_site_aniso_U_23
    S1A 0.0317(2) 0.0282(2) 0.0251(2) -0.00099(19) -0.00806(19) -0.0156(2)
    O1A 0.0279(7) 0.0444(9) 0.0403(9) -0.0088(7) 0.0044(7) -0.0188(8)
    O2A 0.0319(7) 0.0213(6) 0.0328(8) -0.0038(6) -0.0056(6) -0.0101(6)
    O3A 0.0293(7) 0.0294(8) 0.0534(10) -0.0063(6) -0.0183(7) -0.0113(7)
    N1A 0.0240(7) 0.0240(8) 0.0242(8) -0.0025(6) -0.0026(6) -0.0104(7)
    N2A 0.0237(7) 0.0205(7) 0.0192(7) -0.0059(6) -0.0021(6) -0.0085(6)
    N3A 0.0242(7) 0.0228(7) 0.0204(7) -0.0082(6) 0.0006(6) -0.0108(6)
    N4A 0.0207(7) 0.0215(7) 0.0179(7) -0.0060(6) 0.0000(5) -0.0096(6)
    N5A 0.0204(7) 0.0215(7) 0.0207(7) -0.0044(6) 0.0000(6) -0.0089(6)
    N6A 0.0233(7) 0.0216(7) 0.0225(8) -0.0067(6) -0.0038(6) -0.0031(6)
    C1A 0.0236(9) 0.0387(11) 0.0324(11) -0.0002(8) -0.0019(8) -0.0214(9)
    C2A 0.0245(9) 0.0480(13) 0.0381(12) 0.0005(9) -0.0016(8) -0.0252(11)
    C3A 0.0263(9) 0.0316(10) 0.0369(11) -0.0060(8) -0.0009(8) -0.0162(9)
    C4A 0.0260(9) 0.0228(9) 0.0274(10) -0.0034(7) -0.0023(7) -0.0103(8)
    C5A 0.0261(9) 0.0208(8) 0.0221(9) -0.0023(7) -0.0035(7) -0.0067(7)
    C6A 0.0222(8) 0.0194(8) 0.0170(8) -0.0052(7) -0.0015(6) -0.0059(7)
    C7A 0.0211(8) 0.0222(8) 0.0185(8) -0.0086(7) 0.0036(6) -0.0101(7)
    C8A 0.0242(8) 0.0251(9) 0.0199(8) -0.0063(7) -0.0010(7) -0.0102(7)
    C9A 0.0219(8) 0.0225(8) 0.0181(8) -0.0078(7) 0.0013(6) -0.0085(7)
    C10A 0.0235(8) 0.0260(9) 0.0213(9) -0.0050(7) -0.0042(7) -0.0118(7)
    C11A 0.0229(8) 0.0223(8) 0.0212(8) -0.0063(7) -0.0006(7) -0.0102(7)
    C12A 0.0210(8) 0.0211(8) 0.0211(8) -0.0077(7) -0.0006(7) -0.0063(7)
    C13A 0.0276(9) 0.0281(9) 0.0236(9) -0.0084(8) -0.0056(7) -0.0108(8)
    C14A 0.0278(9) 0.0271(9) 0.0217(9) -0.0081(7) -0.0019(7) -0.0127(8)
    C15A 0.0188(7) 0.0277(9) 0.0237(9) -0.0064(7) 0.0001(7) -0.0156(8)
    C16A 0.0202(8) 0.0257(9) 0.0232(9) -0.0044(7) -0.0017(7) -0.0158(7)
    C17A 0.0161(7) 0.0379(10) 0.0291(10) -0.0031(7) -0.0017(7) -0.0229(9)
    C18A 0.0223(8) 0.0303(9) 0.0271(9) 0.0031(7) -0.0087(7) -0.0169(8)
    C19A 0.0253(8) 0.0270(9) 0.0219(9) -0.0046(7) -0.0033(7) -0.0135(8)
    C20A 0.0200(8) 0.0302(9) 0.0249(9) -0.0032(7) 0.0005(7) -0.0156(8)
    C21A 0.0194(8) 0.0235(8) 0.0253(9) 0.0006(7) -0.0024(7) -0.0128(7)
    C22A 0.0358(10) 0.0306(10) 0.0243(10) -0.0064(9) -0.0033(8) -0.0103(8)
    C23A 0.0316(10) 0.0495(13) 0.0220(10) -0.0044(10) -0.0032(8) -0.0151(9)
    C24A 0.0591(16) 0.0597(17) 0.0254(12) -0.0043(14) -0.0077(11) -0.0072(11)
    C25A 0.0485(13) 0.0537(15) 0.0329(12) -0.0124(12) 0.0026(10) -0.0271(11)
    C26A 0.0302(9) 0.0316(10) 0.0365(11) -0.0084(8) 0.0002(8) -0.0218(9)
    S1B 0.0269(2) 0.0210(2) 0.0219(2) -0.00602(17) 0.00018(17) -0.00583(18)
    O1B 0.0294(7) 0.0398(9) 0.0595(11) 0.0027(7) -0.0061(7) -0.0330(8)
    O2B 0.0632(12) 0.0635(12) 0.0423(10) -0.0376(10) -0.0172(9) -0.0123(9)
    O3B 0.0617(11) 0.0308(8) 0.0368(9) -0.0003(8) -0.0182(8) -0.0170(7)
    N1B 0.0223(7) 0.0268(8) 0.0259(8) -0.0030(6) -0.0033(6) -0.0143(7)
    N2B 0.0200(7) 0.0225(7) 0.0187(7) -0.0027(6) -0.0006(6) -0.0097(6)
    N3B 0.0208(7) 0.0199(7) 0.0230(8) -0.0015(6) -0.0017(6) -0.0102(6)
    N4B 0.0186(6) 0.0204(7) 0.0169(7) -0.0041(6) -0.0004(5) -0.0084(6)
    N5B 0.0189(6) 0.0196(7) 0.0206(7) -0.0023(6) -0.0041(6) -0.0090(6)
    N6B 0.0496(11) 0.0242(8) 0.0289(9) -0.0095(8) -0.0165(8) -0.0060(7)
    C1B 0.0246(9) 0.0281(9) 0.0293(10) -0.0051(8) -0.0015(7) -0.0153(8)
    C2B 0.0279(10) 0.0427(12) 0.0428(13) -0.0046(9) 0.0005(9) -0.0278(11)
    C3B 0.0344(11) 0.0352(11) 0.0511(14) -0.0029(9) -0.0021(10) -0.0296(11)
    C4B 0.0318(10) 0.0255(9) 0.0338(11) -0.0052(8) -0.0006(8) -0.0170(8)
    C5B 0.0228(8) 0.0274(9) 0.0228(9) -0.0019(7) -0.0051(7) -0.0125(8)
    C6B 0.0168(7) 0.0232(8) 0.0194(8) -0.0033(6) 0.0013(6) -0.0097(7)
    C7B 0.0157(7) 0.0190(8) 0.0216(8) -0.0017(6) 0.0005(6) -0.0106(7)
    C8B 0.0201(8) 0.0239(8) 0.0195(8) -0.0032(7) -0.0005(6) -0.0102(7)
    C9B 0.0173(7) 0.0190(8) 0.0219(8) -0.0016(6) -0.0030(6) -0.0086(7)
    C10B 0.0243(8) 0.0241(9) 0.0205(9) -0.0064(7) -0.0035(7) -0.0047(7)
    C11B 0.0289(9) 0.0215(9) 0.0265(10) -0.0083(7) -0.0076(8) -0.0042(7)
    C12B 0.0280(9) 0.0224(9) 0.0259(9) -0.0040(7) -0.0087(7) -0.0089(7)
    C13B 0.0260(8) 0.0226(8) 0.0199(8) -0.0029(7) -0.0030(7) -0.0079(7)
    C14B 0.0191(8) 0.0207(8) 0.0223(9) -0.0037(7) -0.0011(7) -0.0071(7)
    C15B 0.0205(8) 0.0181(8) 0.0206(8) -0.0029(6) 0.0006(6) -0.0090(7)
    C16B 0.0219(8) 0.0155(7) 0.0192(8) -0.0046(6) 0.0007(6) -0.0074(6)
    C17B 0.0281(9) 0.0229(8) 0.0201(9) -0.0012(7) -0.0001(7) -0.0118(7)
    C18B 0.0296(9) 0.0233(9) 0.0209(9) -0.0024(7) -0.0052(7) -0.0112(7)
    C19B 0.0220(8) 0.0169(8) 0.0210(8) -0.0054(6) -0.0014(7) -0.0058(7)
    C20B 0.0229(8) 0.0258(9) 0.0226(9) -0.0019(7) 0.0006(7) -0.0124(7)
    C21B 0.0240(8) 0.0264(9) 0.0214(9) -0.0022(7) -0.0013(7) -0.0138(7)
    C22B 0.0213(8) 0.0240(8) 0.0225(9) -0.0070(7) -0.0022(7) -0.0086(7)
    C23B 0.0224(8) 0.0233(8) 0.0195(8) -0.0014(7) -0.0008(7) -0.0092(7)
    C24B 0.0260(9) 0.0302(10) 0.0289(10) 0.0015(8) -0.0071(8) -0.0137(8)
    C25B 0.0250(9) 0.0228(9) 0.0286(10) -0.0035(7) -0.0003(7) -0.0105(8)
    C26B 0.0237(8) 0.0232(9) 0.0289(10) -0.0068(7) -0.0003(7) -0.0091(8)
_geom_special_details
;
All e.s.d.'s (except the e.s.d. in the dihedral angle between two l.s. planes)
are estimated using the full covariance matrix. The cell e.s.d.'s are taken
into account individually in the estimation of e.s.d.'s in distances, angles
and torsion angles; correlations between e.s.d.'s in cell parameters are only
used when they are defined by crystal symmetry. An approximate (isotropic)
treatment of cell e.s.d.'s is used for estimating e.s.d.'s involving l.s.
planes.
;
loop_
    _geom_bond_atom_site_label_1
    _geom_bond_atom_site_label_2
    _geom_bond_site_symmetry_2
    _geom_bond_distance
    _geom_bond_publ_flag
    S1A C6A . 1.6747(17) ?
    O1A C3A . 1.423(3) ?
    O1A C2A . 1.424(3) ?
    O2A N6A . 1.225(2) ?
    O3A N6A . 1.228(2) ?
    N1A C5A . 1.439(2) ?
    N1A C1A . 1.464(2) ?
    N1A C4A . 1.467(2) ?
    N2A C6A . 1.352(2) ?
    N2A N3A . 1.3836(19) ?
    N2A C5A . 1.467(2) ?
    N3A C7A . 1.297(2) ?
    N4A N5A . 1.384(2) ?
    N4A C7A . 1.389(2) ?
    N4A C6A . 1.391(2) ?
    N5A C8A . 1.280(2) ?
    N6A C12A . 1.469(2) ?
    C1A C2A . 1.519(3) ?
    C1A H1AA . 0.9700 ?
    C1A H1AB . 0.9700 ?
    C2A H2AA . 0.9700 ?
    C2A H2AB . 0.9700 ?
    C3A C4A . 1.508(3) ?
    C3A H3AA . 0.9700 ?
    C3A H3AB . 0.9700 ?
    C4A H4AA . 0.9700 ?
    C4A H4AB . 0.9700 ?
    C5A H5AA . 0.9700 ?
    C5A H5AB . 0.9700 ?
    C7A C15A . 1.497(2) ?
    C8A C9A . 1.466(3) ?
    C8A H8AA . 0.9300 ?
    C9A C10A . 1.401(2) ?
    C9A C14A . 1.401(2) ?
    C10A C11A . 1.383(3) ?
    C10A H10A . 0.9300 ?
    C11A C12A . 1.384(2) ?
    C11A H11A . 0.9300 ?
    C12A C13A . 1.385(2) ?
    C13A C14A . 1.384(3) ?
    C13A H13A . 0.9300 ?
    C14A H14A . 0.9300 ?
    C15A C16A . 1.521(3) ?
    C15A C26A . 1.536(2) ?
    C15A H15A . 0.9800 ?
    C16A C17A . 1.391(3) ?
    C16A C21A . 1.402(2) ?
    C17A C18A . 1.385(3) ?
    C17A H17A . 0.9300 ?
    C18A C19A . 1.397(3) ?
    C18A H18A . 0.9300 ?
    C19A C20A . 1.393(3) ?
    C19A C22A . 1.504(3) ?
    C20A C21A . 1.389(3) ?
    C20A H20A . 0.9300 ?
    C21A H21A . 0.9300 ?
    C22A C23A . 1.539(3) ?
    C22A H22A . 0.9700 ?
    C22A H22B . 0.9700 ?
    C23A C25A . 1.517(3) ?
    C23A C24A . 1.525(3) ?
    C23A H23A . 0.9800 ?
    C24A H24A . 0.9600 ?
    C24A H24B . 0.9600 ?
    C24A H24C . 0.9600 ?
    C25A H25A . 0.9600 ?
    C25A H25B . 0.9600 ?
    C25A H25C . 0.9600 ?
    C26A H26A . 0.9600 ?
    C26A H26B . 0.9600 ?
    C26A H26C . 0.9600 ?
    S1B C6B . 1.6777(19) ?
    O1B C3B . 1.422(3) ?
    O1B C2B . 1.428(3) ?
    O2B N6B . 1.224(3) ?
    O3B N6B . 1.234(2) ?
    N1B C5B . 1.439(2) ?
    N1B C1B . 1.470(2) ?
    N1B C4B . 1.470(3) ?
    N2B C6B . 1.352(2) ?
    N2B N3B . 1.385(2) ?
    N2B C5B . 1.480(2) ?
    N3B C7B . 1.303(2) ?
    N4B C7B . 1.383(2) ?
    N4B C6B . 1.390(2) ?
    N4B N5B . 1.3939(18) ?
    N5B C8B . 1.279(2) ?
    N6B C12B . 1.467(2) ?
    C1B C2B . 1.512(3) ?
    C1B H1BA . 0.9700 ?
    C1B H1BB . 0.9700 ?
    C2B H2BA . 0.9700 ?
    C2B H2BB . 0.9700 ?
    C3B C4B . 1.509(3) ?
    C3B H3BA . 0.9700 ?
    C3B H3BB . 0.9700 ?
    C4B H4BA . 0.9700 ?
    C4B H4BB . 0.9700 ?
    C5B H5BA . 0.9700 ?
    C5B H5BB . 0.9700 ?
    C7B C15B . 1.502(2) ?
    C8B C9B . 1.469(2) ?
    C8B H8BA . 0.9300 ?
    C9B C14B . 1.396(2) ?
    C9B C10B . 1.398(2) ?
    C10B C11B . 1.390(2) ?
    C10B H10B . 0.9300 ?
    C11B C12B . 1.380(3) ?
    C11B H11B . 0.9300 ?
    C12B C13B . 1.385(3) ?
    C13B C14B . 1.384(2) ?
    C13B H13B . 0.9300 ?
    C14B H14B . 0.9300 ?
    C15B C16B . 1.517(2) ?
    C15B C26B . 1.533(2) ?
    C15B H15B . 0.9800 ?
    C16B C21B . 1.394(2) ?
    C16B C17B . 1.400(2) ?
    C17B C18B . 1.388(3) ?
    C17B H17B . 0.9300 ?
    C18B C19B . 1.398(2) ?
    C18B H18B . 0.9300 ?
    C19B C20B . 1.393(2) ?
    C19B C22B . 1.507(2) ?
    C20B C21B . 1.388(3) ?
    C20B H20B . 0.9300 ?
    C21B H21B . 0.9300 ?
    C22B C23B . 1.539(3) ?
    C22B H22C . 0.9700 ?
    C22B H22D . 0.9700 ?
    C23B C24B . 1.525(3) ?
    C23B C25B . 1.526(2) ?
    C23B H23B . 0.9800 ?
    C24B H24D . 0.9600 ?
    C24B H24E . 0.9600 ?
    C24B H24F . 0.9600 ?
    C25B H25D . 0.9600 ?
    C25B H25E . 0.9600 ?
    C25B H25F . 0.9600 ?
    C26B H26D . 0.9600 ?
    C26B H26E . 0.9600 ?
    C26B H26F . 0.9600 ?
loop_
    _geom_angle_atom_site_label_1
    _geom_angle_atom_site_label_2
    _geom_angle_atom_site_label_3
    _geom_angle_site_symmetry_1
    _geom_angle_site_symmetry_3
    _geom_angle
    _geom_angle_publ_flag
    C3A O1A C2A . . 109.53(17) ?
    C5A N1A C1A . . 113.59(15) ?
    C5A N1A C4A . . 114.12(14) ?
    C1A N1A C4A . . 110.92(16) ?
    C6A N2A N3A . . 113.39(14) ?
    C6A N2A C5A . . 127.05(14) ?
    N3A N2A C5A . . 118.50(14) ?
    C7A N3A N2A . . 104.86(14) ?
    N5A N4A C7A . . 118.58(14) ?
    N5A N4A C6A . . 133.08(14) ?
    C7A N4A C6A . . 108.27(14) ?
    C8A N5A N4A . . 119.42(15) ?
    O2A N6A O3A . . 123.82(16) ?
    O2A N6A C12A . . 118.39(15) ?
    O3A N6A C12A . . 117.78(15) ?
    N1A C1A C2A . . 108.67(16) ?
    N1A C1A H1AA . . 110.0 ?
    C2A C1A H1AA . . 110.0 ?
    N1A C1A H1AB . . 110.0 ?
    C2A C1A H1AB . . 110.0 ?
    H1AA C1A H1AB . . 108.3 ?
    O1A C2A C1A . . 111.07(17) ?
    O1A C2A H2AA . . 109.4 ?
    C1A C2A H2AA . . 109.4 ?
    O1A C2A H2AB . . 109.4 ?
    C1A C2A H2AB . . 109.4 ?
    H2AA C2A H2AB . . 108.0 ?
    O1A C3A C4A . . 111.35(16) ?
    O1A C3A H3AA . . 109.4 ?
    C4A C3A H3AA . . 109.4 ?
    O1A C3A H3AB . . 109.4 ?
    C4A C3A H3AB . . 109.4 ?
    H3AA C3A H3AB . . 108.0 ?
    N1A C4A C3A . . 109.15(15) ?
    N1A C4A H4AA . . 109.8 ?
    C3A C4A H4AA . . 109.8 ?
    N1A C4A H4AB . . 109.8 ?
    C3A C4A H4AB . . 109.8 ?
    H4AA C4A H4AB . . 108.3 ?
    N1A C5A N2A . . 116.59(15) ?
    N1A C5A H5AA . . 108.1 ?
    N2A C5A H5AA . . 108.1 ?
    N1A C5A H5AB . . 108.1 ?
    N2A C5A H5AB . . 108.1 ?
    H5AA C5A H5AB . . 107.3 ?
    N2A C6A N4A . . 102.74(14) ?
    N2A C6A S1A . . 126.88(14) ?
    N4A C6A S1A . . 130.37(13) ?
    N3A C7A N4A . . 110.73(15) ?
    N3A C7A C15A . . 125.90(15) ?
    N4A C7A C15A . . 123.37(16) ?
    N5A C8A C9A . . 119.57(16) ?
    N5A C8A H8AA . . 120.2 ?
    C9A C8A H8AA . . 120.2 ?
    C10A C9A C14A . . 119.39(17) ?
    C10A C9A C8A . . 118.07(15) ?
    C14A C9A C8A . . 122.52(15) ?
    C11A C10A C9A . . 120.99(16) ?
    C11A C10A H10A . . 119.5 ?
    C9A C10A H10A . . 119.5 ?
    C10A C11A C12A . . 117.79(16) ?
    C10A C11A H11A . . 121.1 ?
    C12A C11A H11A . . 121.1 ?
    C11A C12A C13A . . 123.17(17) ?
    C11A C12A N6A . . 118.50(15) ?
    C13A C12A N6A . . 118.33(16) ?
    C14A C13A C12A . . 118.34(16) ?
    C14A C13A H13A . . 120.8 ?
    C12A C13A H13A . . 120.8 ?
    C13A C14A C9A . . 120.31(16) ?
    C13A C14A H14A . . 119.8 ?
    C9A C14A H14A . . 119.8 ?
    C7A C15A C16A . . 111.00(14) ?
    C7A C15A C26A . . 110.41(16) ?
    C16A C15A C26A . . 111.16(14) ?
    C7A C15A H15A . . 108.0 ?
    C16A C15A H15A . . 108.0 ?
    C26A C15A H15A . . 108.0 ?
    C17A C16A C21A . . 118.34(18) ?
    C17A C16A C15A . . 120.76(16) ?
    C21A C16A C15A . . 120.87(16) ?
    C18A C17A C16A . . 120.63(16) ?
    C18A C17A H17A . . 119.7 ?
    C16A C17A H17A . . 119.7 ?
    C17A C18A C19A . . 121.48(18) ?
    C17A C18A H18A . . 119.3 ?
    C19A C18A H18A . . 119.3 ?
    C20A C19A C18A . . 117.81(18) ?
    C20A C19A C22A . . 121.42(17) ?
    C18A C19A C22A . . 120.74(18) ?
    C21A C20A C19A . . 121.09(16) ?
    C21A C20A H20A . . 119.5 ?
    C19A C20A H20A . . 119.5 ?
    C20A C21A C16A . . 120.65(17) ?
    C20A C21A H21A . . 119.7 ?
    C16A C21A H21A . . 119.7 ?
    C19A C22A C23A . . 112.74(17) ?
    C19A C22A H22A . . 109.0 ?
    C23A C22A H22A . . 109.0 ?
    C19A C22A H22B . . 109.0 ?
    C23A C22A H22B . . 109.0 ?
    H22A C22A H22B . . 107.8 ?
    C25A C23A C24A . . 111.04(19) ?
    C25A C23A C22A . . 111.87(18) ?
    C24A C23A C22A . . 110.0(2) ?
    C25A C23A H23A . . 107.9 ?
    C24A C23A H23A . . 107.9 ?
    C22A C23A H23A . . 107.9 ?
    C23A C24A H24A . . 109.5 ?
    C23A C24A H24B . . 109.5 ?
    H24A C24A H24B . . 109.5 ?
    C23A C24A H24C . . 109.5 ?
    H24A C24A H24C . . 109.5 ?
    H24B C24A H24C . . 109.5 ?
    C23A C25A H25A . . 109.5 ?
    C23A C25A H25B . . 109.5 ?
    H25A C25A H25B . . 109.5 ?
    C23A C25A H25C . . 109.5 ?
    H25A C25A H25C . . 109.5 ?
    H25B C25A H25C . . 109.5 ?
    C15A C26A H26A . . 109.5 ?
    C15A C26A H26B . . 109.5 ?
    H26A C26A H26B . . 109.5 ?
    C15A C26A H26C . . 109.5 ?
    H26A C26A H26C . . 109.5 ?
    H26B C26A H26C . . 109.5 ?
    C3B O1B C2B . . 109.47(17) ?
    C5B N1B C1B . . 113.34(14) ?
    C5B N1B C4B . . 113.71(15) ?
    C1B N1B C4B . . 110.06(15) ?
    C6B N2B N3B . . 113.63(14) ?
    C6B N2B C5B . . 124.40(15) ?
    N3B N2B C5B . . 120.99(14) ?
    C7B N3B N2B . . 104.62(14) ?
    C7B N4B C6B . . 108.92(14) ?
    C7B N4B N5B . . 120.03(14) ?
    C6B N4B N5B . . 131.03(14) ?
    C8B N5B N4B . . 116.47(14) ?
    O2B N6B O3B . . 124.42(18) ?
    O2B N6B C12B . . 117.97(18) ?
    O3B N6B C12B . . 117.60(18) ?
    N1B C1B C2B . . 110.51(15) ?
    N1B C1B H1BA . . 109.5 ?
    C2B C1B H1BA . . 109.5 ?
    N1B C1B H1BB . . 109.5 ?
    C2B C1B H1BB . . 109.5 ?
    H1BA C1B H1BB . . 108.1 ?
    O1B C2B C1B . . 111.46(18) ?
    O1B C2B H2BA . . 109.3 ?
    C1B C2B H2BA . . 109.3 ?
    O1B C2B H2BB . . 109.3 ?
    C1B C2B H2BB . . 109.3 ?
    H2BA C2B H2BB . . 108.0 ?
    O1B C3B C4B . . 111.32(16) ?
    O1B C3B H3BA . . 109.4 ?
    C4B C3B H3BA . . 109.4 ?
    O1B C3B H3BB . . 109.4 ?
    C4B C3B H3BB . . 109.4 ?
    H3BA C3B H3BB . . 108.0 ?
    N1B C4B C3B . . 108.88(17) ?
    N1B C4B H4BA . . 109.9 ?
    C3B C4B H4BA . . 109.9 ?
    N1B C4B H4BB . . 109.9 ?
    C3B C4B H4BB . . 109.9 ?
    H4BA C4B H4BB . . 108.3 ?
    N1B C5B N2B . . 114.58(15) ?
    N1B C5B H5BA . . 108.6 ?
    N2B C5B H5BA . . 108.6 ?
    N1B C5B H5BB . . 108.6 ?
    N2B C5B H5BB . . 108.6 ?
    H5BA C5B H5BB . . 107.6 ?
    N2B C6B N4B . . 102.29(15) ?
    N2B C6B S1B . . 128.04(14) ?
    N4B C6B S1B . . 129.42(13) ?
    N3B C7B N4B . . 110.39(15) ?
    N3B C7B C15B . . 126.41(15) ?
    N4B C7B C15B . . 123.18(14) ?
    N5B C8B C9B . . 119.14(16) ?
    N5B C8B H8BA . . 120.4 ?
    C9B C8B H8BA . . 120.4 ?
    C14B C9B C10B . . 120.12(16) ?
    C14B C9B C8B . . 121.56(16) ?
    C10B C9B C8B . . 118.32(16) ?
    C11B C10B C9B . . 120.24(17) ?
    C11B C10B H10B . . 119.9 ?
    C9B C10B H10B . . 119.9 ?
    C12B C11B C10B . . 118.00(17) ?
    C12B C11B H11B . . 121.0 ?
    C10B C11B H11B . . 121.0 ?
    C11B C12B C13B . . 123.11(16) ?
    C11B C12B N6B . . 118.55(17) ?
    C13B C12B N6B . . 118.34(17) ?
    C14B C13B C12B . . 118.41(17) ?
    C14B C13B H13B . . 120.8 ?
    C12B C13B H13B . . 120.8 ?
    C13B C14B C9B . . 120.03(16) ?
    C13B C14B H14B . . 120.0 ?
    C9B C14B H14B . . 120.0 ?
    C7B C15B C16B . . 110.80(14) ?
    C7B C15B C26B . . 110.48(14) ?
    C16B C15B C26B . . 111.55(15) ?
    C7B C15B H15B . . 108.0 ?
    C16B C15B H15B . . 108.0 ?
    C26B C15B H15B . . 108.0 ?
    C21B C16B C17B . . 118.29(16) ?
    C21B C16B C15B . . 120.76(15) ?
    C17B C16B C15B . . 120.92(15) ?
    C18B C17B C16B . . 120.54(16) ?
    C18B C17B H17B . . 119.7 ?
    C16B C17B H17B . . 119.7 ?
    C17B C18B C19B . . 121.29(16) ?
    C17B C18B H18B . . 119.4 ?
    C19B C18B H18B . . 119.4 ?
    C20B C19B C18B . . 117.76(16) ?
    C20B C19B C22B . . 121.53(16) ?
    C18B C19B C22B . . 120.70(16) ?
    C21B C20B C19B . . 121.32(16) ?
    C21B C20B H20B . . 119.3 ?
    C19B C20B H20B . . 119.3 ?
    C20B C21B C16B . . 120.78(16) ?
    C20B C21B H21B . . 119.6 ?
    C16B C21B H21B . . 119.6 ?
    C19B C22B C23B . . 114.17(14) ?
    C19B C22B H22C . . 108.7 ?
    C23B C22B H22C . . 108.7 ?
    C19B C22B H22D . . 108.7 ?
    C23B C22B H22D . . 108.7 ?
    H22C C22B H22D . . 107.6 ?
    C24B C23B C25B . . 111.29(15) ?
    C24B C23B C22B . . 109.62(15) ?
    C25B C23B C22B . . 110.98(15) ?
    C24B C23B H23B . . 108.3 ?
    C25B C23B H23B . . 108.3 ?
    C22B C23B H23B . . 108.3 ?
    C23B C24B H24D . . 109.5 ?
    C23B C24B H24E . . 109.5 ?
    H24D C24B H24E . . 109.5 ?
    C23B C24B H24F . . 109.5 ?
    H24D C24B H24F . . 109.5 ?
    H24E C24B H24F . . 109.5 ?
    C23B C25B H25D . . 109.5 ?
    C23B C25B H25E . . 109.5 ?
    H25D C25B H25E . . 109.5 ?
    C23B C25B H25F . . 109.5 ?
    H25D C25B H25F . . 109.5 ?
    H25E C25B H25F . . 109.5 ?
    C15B C26B H26D . . 109.5 ?
    C15B C26B H26E . . 109.5 ?
    H26D C26B H26E . . 109.5 ?
    C15B C26B H26F . . 109.5 ?
    H26D C26B H26F . . 109.5 ?
    H26E C26B H26F . . 109.5 ?
loop_
    _geom_torsion_atom_site_label_1
    _geom_torsion_atom_site_label_2
    _geom_torsion_atom_site_label_3
    _geom_torsion_atom_site_label_4
    _geom_torsion_site_symmetry_1
    _geom_torsion_site_symmetry_2
    _geom_torsion_site_symmetry_3
    _geom_torsion_site_symmetry_4
    _geom_torsion
    _geom_torsion_publ_flag
    C6A N2A N3A C7A . . . . 1.26(19) ?
    C5A N2A N3A C7A . . . . 170.29(15) ?
    C7A N4A N5A C8A . . . . -178.80(16) ?
    C6A N4A N5A C8A . . . . 4.7(3) ?
    C5A N1A C1A C2A . . . . -173.33(17) ?
    C4A N1A C1A C2A . . . . 56.5(2) ?
    C3A O1A C2A C1A . . . . 60.5(2) ?
    N1A C1A C2A O1A . . . . -58.7(2) ?
    C2A O1A C3A C4A . . . . -60.2(2) ?
    C5A N1A C4A C3A . . . . 173.79(16) ?
    C1A N1A C4A C3A . . . . -56.4(2) ?
    O1A C3A C4A N1A . . . . 58.0(2) ?
    C1A N1A C5A N2A . . . . -58.7(2) ?
    C4A N1A C5A N2A . . . . 69.8(2) ?
    C6A N2A C5A N1A . . . . -98.3(2) ?
    N3A N2A C5A N1A . . . . 94.32(18) ?
    N3A N2A C6A N4A . . . . -1.32(19) ?
    C5A N2A C6A N4A . . . . -169.22(16) ?
    N3A N2A C6A S1A . . . . 177.59(13) ?
    C5A N2A C6A S1A . . . . 9.7(3) ?
    N5A N4A C6A N2A . . . . 177.62(17) ?
    C7A N4A C6A N2A . . . . 0.86(18) ?
    N5A N4A C6A S1A . . . . -1.2(3) ?
    C7A N4A C6A S1A . . . . -177.99(14) ?
    N2A N3A C7A N4A . . . . -0.63(19) ?
    N2A N3A C7A C15A . . . . 179.58(16) ?
    N5A N4A C7A N3A . . . . -177.44(14) ?
    C6A N4A C7A N3A . . . . -0.1(2) ?
    N5A N4A C7A C15A . . . . 2.3(2) ?
    C6A N4A C7A C15A . . . . 179.64(16) ?
    N4A N5A C8A C9A . . . . 179.47(15) ?
    N5A C8A C9A C10A . . . . -179.63(17) ?
    N5A C8A C9A C14A . . . . -1.0(3) ?
    C14A C9A C10A C11A . . . . -0.4(3) ?
    C8A C9A C10A C11A . . . . 178.28(17) ?
    C9A C10A C11A C12A . . . . 1.0(3) ?
    C10A C11A C12A C13A . . . . -0.7(3) ?
    C10A C11A C12A N6A . . . . 179.12(16) ?
    O2A N6A C12A C11A . . . . 21.0(2) ?
    O3A N6A C12A C11A . . . . -158.05(18) ?
    O2A N6A C12A C13A . . . . -159.17(17) ?
    O3A N6A C12A C13A . . . . 21.8(3) ?
    C11A C12A C13A C14A . . . . -0.2(3) ?
    N6A C12A C13A C14A . . . . 179.95(16) ?
    C12A C13A C14A C9A . . . . 0.8(3) ?
    C10A C9A C14A C13A . . . . -0.5(3) ?
    C8A C9A C14A C13A . . . . -179.18(17) ?
    N3A C7A C15A C16A . . . . -99.4(2) ?
    N4A C7A C15A C16A . . . . 80.9(2) ?
    N3A C7A C15A C26A . . . . 24.4(2) ?
    N4A C7A C15A C26A . . . . -155.41(16) ?
    C7A C15A C16A C17A . . . . -122.66(17) ?
    C26A C15A C16A C17A . . . . 114.03(18) ?
    C7A C15A C16A C21A . . . . 59.1(2) ?
    C26A C15A C16A C21A . . . . -64.3(2) ?
    C21A C16A C17A C18A . . . . 0.6(2) ?
    C15A C16A C17A C18A . . . . -177.77(15) ?
    C16A C17A C18A C19A . . . . 0.3(3) ?
    C17A C18A C19A C20A . . . . -1.0(3) ?
    C17A C18A C19A C22A . . . . 177.05(16) ?
    C18A C19A C20A C21A . . . . 0.9(3) ?
    C22A C19A C20A C21A . . . . -177.15(16) ?
    C19A C20A C21A C16A . . . . -0.1(3) ?
    C17A C16A C21A C20A . . . . -0.7(2) ?
    C15A C16A C21A C20A . . . . 177.66(15) ?
    C20A C19A C22A C23A . . . . 102.2(2) ?
    C18A C19A C22A C23A . . . . -75.7(2) ?
    C19A C22A C23A C25A . . . . -60.2(2) ?
    C19A C22A C23A C24A . . . . 175.88(19) ?
    C6B N2B N3B C7B . . . . 0.14(19) ?
    C5B N2B N3B C7B . . . . -169.00(15) ?
    C7B N4B N5B C8B . . . . -154.02(16) ?
    C6B N4B N5B C8B . . . . 27.8(2) ?
    C5B N1B C1B C2B . . . . 176.37(17) ?
    C4B N1B C1B C2B . . . . -55.0(2) ?
    C3B O1B C2B C1B . . . . -58.5(2) ?
    N1B C1B C2B O1B . . . . 56.2(2) ?
    C2B O1B C3B C4B . . . . 61.0(2) ?
    C5B N1B C4B C3B . . . . -175.09(15) ?
    C1B N1B C4B C3B . . . . 56.5(2) ?
    O1B C3B C4B N1B . . . . -60.3(2) ?
    C1B N1B C5B N2B . . . . 52.5(2) ?
    C4B N1B C5B N2B . . . . -74.16(19) ?
    C6B N2B C5B N1B . . . . -90.8(2) ?
    N3B N2B C5B N1B . . . . 77.1(2) ?
    N3B N2B C6B N4B . . . . -2.46(18) ?
    C5B N2B C6B N4B . . . . 166.25(15) ?
    N3B N2B C6B S1B . . . . 172.11(12) ?
    C5B N2B C6B S1B . . . . -19.2(2) ?
    C7B N4B C6B N2B . . . . 3.77(17) ?
    N5B N4B C6B N2B . . . . -177.93(15) ?
    C7B N4B C6B S1B . . . . -170.69(13) ?
    N5B N4B C6B S1B . . . . 7.6(3) ?
    N2B N3B C7B N4B . . . . 2.35(18) ?
    N2B N3B C7B C15B . . . . -178.88(15) ?
    C6B N4B C7B N3B . . . . -4.03(19) ?
    N5B N4B C7B N3B . . . . 177.45(14) ?
    C6B N4B C7B C15B . . . . 177.16(15) ?
    N5B N4B C7B C15B . . . . -1.4(2) ?
    N4B N5B C8B C9B . . . . 179.34(14) ?
    N5B C8B C9B C14B . . . . -8.0(3) ?
    N5B C8B C9B C10B . . . . 172.27(17) ?
    C14B C9B C10B C11B . . . . 0.6(3) ?
    C8B C9B C10B C11B . . . . -179.69(17) ?
    C9B C10B C11B C12B . . . . 1.8(3) ?
    C10B C11B C12B C13B . . . . -2.1(3) ?
    C10B C11B C12B N6B . . . . 178.35(18) ?
    O2B N6B C12B C11B . . . . 27.0(3) ?
    O3B N6B C12B C11B . . . . -152.71(19) ?
    O2B N6B C12B C13B . . . . -152.5(2) ?
    O3B N6B C12B C13B . . . . 27.8(3) ?
    C11B C12B C13B C14B . . . . 0.0(3) ?
    N6B C12B C13B C14B . . . . 179.46(17) ?
    C12B C13B C14B C9B . . . . 2.5(3) ?
    C10B C9B C14B C13B . . . . -2.8(3) ?
    C8B C9B C14B C13B . . . . 177.46(16) ?
    N3B C7B C15B C16B . . . . -113.39(18) ?
    N4B C7B C15B C16B . . . . 65.2(2) ?
    N3B C7B C15B C26B . . . . 10.8(2) ?
    N4B C7B C15B C26B . . . . -170.62(15) ?
    C7B C15B C16B C21B . . . . 47.1(2) ?
    C26B C15B C16B C21B . . . . -76.4(2) ?
    C7B C15B C16B C17B . . . . -134.77(17) ?
    C26B C15B C16B C17B . . . . 101.69(19) ?
    C21B C16B C17B C18B . . . . -0.5(3) ?
    C15B C16B C17B C18B . . . . -178.69(17) ?
    C16B C17B C18B C19B . . . . -0.7(3) ?
    C17B C18B C19B C20B . . . . 1.3(3) ?
    C17B C18B C19B C22B . . . . -179.32(17) ?
    C18B C19B C20B C21B . . . . -0.7(3) ?
    C22B C19B C20B C21B . . . . 179.96(17) ?
    C19B C20B C21B C16B . . . . -0.5(3) ?
    C17B C16B C21B C20B . . . . 1.1(3) ?
    C15B C16B C21B C20B . . . . 179.32(17) ?
    C20B C19B C22B C23B . . . . 105.08(19) ?
    C18B C19B C22B C23B . . . . -74.2(2) ?
    C19B C22B C23B C24B . . . . -179.82(14) ?
    C19B C22B C23B C25B . . . . -56.47(19) ?
loop_
    _geom_hbond_atom_site_label_D
    _geom_hbond_atom_site_label_H
    _geom_hbond_atom_site_label_A
    _geom_hbond_site_symmetry_A
    _geom_hbond_distance_DH
    _geom_hbond_distance_HA
    _geom_hbond_distance_DA
    _geom_hbond_angle_DHA
    _geom_hbond_publ_flag
    C4A H4AB O3A 2_667 0.97 2.53 3.450(3) 157 y
    C5A H5AB O3B 1_656 0.97 2.56 3.221(3) 126 y
    C8A H8AA S1A 1_555 0.93 2.43 3.186(2) 138 y
    C13A H13A O3A 2_567 0.93 2.43 3.064(3) 125 y
    C13B H13B N1A 1_454 0.93 2.55 3.332(2) 141 y
    C15A H15A O1A 1_455 0.98 2.27 3.212(2) 161 y
    C5B H5BA S1B 1_555 0.97 2.83 3.252(2) 107 n
    C8B H8BA S1B 1_555 0.93 2.55 3.1823(19) 125 y
    C22B H22D S1A 1_454 0.97 2.86 3.801(2) 163 y
    N6A O2A Cg1 2_667 1.225(2) 3.0012(17) 3.6928(19) 115.19(12) y
    C11A H11A Cg2 2_667 0.93 2.52 3.405(2) 158 y
