# Supplementary material for: 3-{1-[4-(2-Methyl­prop­yl)phen­yl]eth­yl}-1-(morpholinometh­yl)-4-(4-nitro­benzyl­ideneamino)-1H-1,2,4-triazole-5(4H)-thione
Source: Acta Crystallogr Sect E Struct Rep Online. 2009 Feb 11;65(Pt 3):o495–6. doi: 10.1107/S1600536809003870 (PMC2968455; doi:10.1107/S1600536809003870)
Supplement: Supplementary file 2 [file e-65-0o495-Isup2.hkl]

# 
# h,k,l, Fc-squared, Fo-squared, sigma(Fo-squared) and status flag 
# 
data_I
_shelx_title ' mb6am in P-1 (100K)' 
_shelx_refln_list_code          4 
_shelx_F_calc_maximum      215.33 
_exptl_crystal_F_000      1080.00 
_reflns_d_resolution_high  0.7108 
 
loop_ 
 _symmetry_equiv_pos_as_xyz 
 'x, y, z' 
 '-x, -y, -z' 
 
_cell_length_a    10.3104 
_cell_length_b    16.9650 
_cell_length_c    17.1863 
_cell_angle_alpha  62.656 
_cell_angle_beta   79.907 
_cell_angle_gamma  78.307 
 
_shelx_F_squared_multiplier     1.000 
 
loop_ 
 _refln_index_h 
 _refln_index_k 
 _refln_index_l 
 _refln_F_squared_calc 
 _refln_F_squared_meas 
 _refln_F_squared_sigma 
 _refln_observed_status 
   1   0   0      958.08       -1.50      0.75 o 
   2   0   0     3179.16     3383.03     76.82 o 
   3   0   0      854.03      922.10     15.93 o 
   4   0   0      774.86      768.62     10.66 o 
   5   0   0      654.88      733.13     11.16 o 
   6   0   0     3364.23     3429.21     35.37 o 
   7   0   0       30.41       41.90      4.87 o 
   8   0   0      425.75      456.61     10.58 o 
   9   0   0        0.59        7.18      4.16 o 
  10   0   0      370.26      348.63     14.13 o 
  11   0   0       28.37       44.43      8.22 o 
  12   0   0        4.10       16.64      7.36 o 
  13   0   0        9.08       20.08     15.92 o 
  14   0   0      220.16      227.22     22.49 o 
 -14   1   0        1.61        4.74     10.68 o 
 -13   1   0       16.56       12.37      7.08 o 
 -12   1   0       11.46       14.35      6.71 o 
 -11   1   0       40.93       39.44     14.10 o 
 -10   1   0      275.05      261.53     43.50 o 
  -9   1   0       17.31       15.80      3.96 o 
  -8   1   0     2583.46     2489.60     29.92 o 
  -7   1   0      119.00      133.24      5.82 o 
  -6   1   0     1914.45     1744.74     21.59 o 
  -5   1   0     1834.90     1667.30     19.62 o 
  -4   1   0      117.04       93.07      3.65 o 
  -3   1   0     5169.61     5579.84     54.59 o 
  -2   1   0      787.39      728.13     19.87 o 
   1   1   0        5.32        0.20      1.80 o 
   2   1   0     2290.57     2428.35     41.53 o 
   3   1   0     1380.13     1450.51     22.74 o 
   4   1   0     6775.43     7292.22     70.80 o 
   5   1   0      849.95      869.41     12.26 o 
   6   1   0      441.68      411.60      8.48 o 
   7   1   0      166.49      141.04      5.68 o 
   8   1   0      567.79      546.56     11.33 o 
   9   1   0      878.88      872.26     19.76 o 
  10   1   0      139.64      154.43     10.35 o 
  11   1   0       56.73       75.94      9.93 o 
  12   1   0        0.45        4.80      6.25 o 
  13   1   0      587.30      638.15     24.86 o 
  14   1   0       53.18       59.28     10.48 o 
 -13   2   0      335.95      363.44     30.75 o 
 -12   2   0       97.94       94.66     10.42 o 
 -11   2   0       16.44        6.74      5.85 o 
 -10   2   0      111.60      114.76      8.00 o 
  -9   2   0      171.44      207.25      8.64 o 
  -8   2   0       84.97       78.74      5.30 o 
  -7   2   0       99.80       91.54      7.34 o 
  -6   2   0     3419.88     3596.16     36.99 o 
  -5   2   0     4132.35     4655.07     44.49 o 
  -4   2   0      302.57      242.81      5.54 o 
  -3   2   0      449.17      526.79      8.64 o 
  -2   2   0      173.86      248.27      5.53 o 
   0   2   0     1616.46     1620.73     39.08 o 
   1   2   0      639.18      511.99     13.12 o 
   2   2   0     2316.34     2528.32     44.65 o 
   3   2   0     2487.00     2708.71     37.83 o 
   4   2   0       33.47       35.55      3.66 o 
   5   2   0      180.99      191.82      6.16 o 
   6   2   0      234.90      224.90      7.68 o 
   7   2   0      613.59      551.59     12.77 o 
   8   2   0       59.02       66.11      6.27 o 
   9   2   0       20.46       24.94      5.45 o 
  10   2   0     1018.50      944.06     21.65 o 
  11   2   0        8.50        2.53      4.68 o 
  12   2   0       10.25       -1.03      5.59 o 
  13   2   0       15.38       24.22      9.91 o 
  14   2   0       50.40       36.77      9.27 o 
 -13   3   0       65.92       62.40     16.67 o 
 -12   3   0       96.15       88.95     18.42 o 
 -11   3   0      281.69      300.81     36.19 o 
 -10   3   0        1.28        3.42      3.91 o 
  -9   3   0      909.28      915.42     17.57 o 
  -8   3   0     2233.50     2146.17     29.36 o 
  -7   3   0       21.81       37.46      3.79 o 
  -6   3   0        1.68       11.09      2.51 o 
  -5   3   0      570.85      572.59      9.51 o 
  -4   3   0      438.97      564.92      9.33 o 
  -3   3   0     2030.67     1840.46     24.34 o 
  -2   3   0      785.13      901.37     23.82 o 
  -1   3   0     3974.96     4052.17     63.93 o 
   0   3   0     3908.14     3891.29     51.26 o 
   1   3   0     1045.55     1161.16     23.93 o 
   2   3   0     4799.34     5312.92     88.88 o 
   3   3   0       97.42       98.15     14.90 o 
   4   3   0      223.88      259.01      7.08 o 
   5   3   0      432.98      475.34      9.62 o 
   6   3   0     2445.38     2568.11     35.57 o 
   7   3   0      214.93      247.26      8.32 o 
   8   3   0      100.06      108.80      7.29 o 
   9   3   0      118.79      106.27      7.77 o 
  10   3   0     1306.41     1293.10     25.97 o 
  11   3   0      203.60      186.70     15.89 o 
  12   3   0        5.93        1.76      5.87 o 
  13   3   0        0.08       -4.00      7.34 o 
  14   3   0        6.57       19.61      8.09 o 
 -13   4   0       22.56       40.08     15.42 o 
 -12   4   0      213.81      181.99     23.71 o 
 -11   4   0       62.13      100.82     11.28 o 
 -10   4   0      262.78      254.97     14.80 o 
  -9   4   0      837.03      774.59     16.48 o 
  -8   4   0       30.22       18.32      3.57 o 
  -7   4   0      599.42      539.56     11.31 o 
  -6   4   0      203.20      169.99      5.72 o 
  -5   4   0      715.97      656.56     11.96 o 
  -4   4   0     4039.54     4648.42     55.20 o 
  -3   4   0     3168.94     3088.71     45.93 o 
  -2   4   0    16653.26    17173.02    180.78 o 
  -1   4   0     3633.47     3406.85     95.43 o 
   0   4   0      634.28      513.36     11.70 o 
   1   4   0     3748.60     3758.01     63.95 o 
   2   4   0    25233.99    26542.06    643.94 o 
   3   4   0     6566.36     6801.04    112.32 o 
   4   4   0       16.34       17.43      3.53 o 
   5   4   0     7640.56     7929.41     78.02 o 
   6   4   0      476.78      539.64     11.02 o 
   7   4   0       53.33       59.74      4.74 o 
   8   4   0        0.05        2.31      3.55 o 
   9   4   0      382.43      343.24     12.07 o 
  10   4   0       37.29       33.23      7.32 o 
  11   4   0       42.93       55.45     12.13 o 
  12   4   0       67.17       82.82      9.06 o 
  13   4   0       82.14      111.12     11.31 o 
  14   4   0       16.45       16.67     12.23 o 
 -13   5   0      133.71      144.41     24.11 o 
 -12   5   0        0.48       11.08     12.18 o 
 -11   5   0       65.22       81.04     15.84 o 
 -10   5   0      151.76      171.09     13.14 o 
  -9   5   0      109.41       84.42      9.88 o 
  -8   5   0      195.77      225.57     11.06 o 
  -7   5   0      346.41      347.24     16.45 o 
  -6   5   0        9.89        3.10      3.29 o 
  -5   5   0      212.96      202.99     12.10 o 
  -4   5   0     1240.01     1151.17     25.84 o 
  -3   5   0     7352.97     8176.43    107.32 o 
  -2   5   0     1663.93     1825.81     24.89 o 
  -1   5   0     2720.58     2881.10     32.45 o 
   0   5   0    12056.36    12191.39    116.89 o 
   1   5   0        6.15       26.17      3.92 o 
   2   5   0        5.74       15.95      4.39 o 
   3   5   0       57.57       65.03      5.45 o 
   4   5   0      298.19      396.95     14.75 o 
   5   5   0      354.52      378.12     10.51 o 
   6   5   0     2861.82     2913.38     36.77 o 
   7   5   0       74.65       67.27      6.82 o 
   8   5   0       26.00       11.26      5.64 o 
   9   5   0      215.51      231.33      9.33 o 
  10   5   0      313.30      298.53     11.58 o 
  11   5   0       42.24       29.21      5.51 o 
  12   5   0       18.35       13.47      7.60 o 
  13   5   0       39.55       46.27     15.47 o 
  14   5   0      306.29      322.66     29.40 o 
 -12   6   0        2.63       10.58      9.74 o 
 -11   6   0      335.97      399.46     23.57 o 
 -10   6   0       64.84       57.66      9.06 o 
  -9   6   0       68.89       78.83      9.77 o 
  -8   6   0      157.95      154.55     11.71 o 
  -7   6   0      179.00      172.30     13.19 o 
  -6   6   0      124.14      157.56      8.64 o 
  -5   6   0      476.63      408.99     11.76 o 
  -4   6   0      708.96      636.54     17.66 o 
  -3   6   0       91.82      137.90      8.79 o 
  -2   6   0      610.67      792.06     18.81 o 
  -1   6   0      501.82      467.86      9.82 o 
   0   6   0      334.27      272.03      7.40 o 
   1   6   0     2870.16     2998.79     34.05 o 
   2   6   0      692.24      705.99     16.94 o 
   3   6   0     2371.92     2735.48     43.71 o 
   4   6   0      823.97      881.78     20.81 o 
   5   6   0      694.37      583.26     17.13 o 
   6   6   0       56.59       62.35      5.61 o 
   7   6   0      190.21      235.55     10.24 o 
   8   6   0      285.79      280.79     17.02 o 
   9   6   0      462.89      457.76     15.50 o 
  10   6   0        0.03        4.50      5.56 o 
  11   6   0      163.86      163.47     14.92 o 
  12   6   0      552.45      515.81     22.85 o 
  13   6   0      880.18      840.50     36.18 o 
  14   6   0      288.79      369.23     31.80 o 
 -12   7   0        0.93        9.41      9.84 o 
 -11   7   0      110.37      110.49     13.08 o 
 -10   7   0       23.42       14.93      7.07 o 
  -9   7   0        1.65        4.06      5.55 o 
  -8   7   0      423.91      395.77     17.28 o 
  -7   7   0        0.02        2.81      3.93 o 
  -6   7   0     1052.58      932.57     24.97 o 
  -5   7   0      130.58      110.89     11.56 o 
  -4   7   0      295.52      339.62     13.27 o 
  -3   7   0        2.34        3.07      1.99 o 
  -2   7   0       65.94       63.17      6.34 o 
  -1   7   0     1598.77     1414.02     20.56 o 
   0   7   0       77.20      115.54      5.83 o 
   1   7   0      206.26      180.29      5.97 o 
   2   7   0     5410.75     6011.19     67.79 o 
   3   7   0      374.80      373.72     12.95 o 
   4   7   0       80.56      115.42      9.06 o 
   5   7   0        8.52       10.83      5.26 o 
   6   7   0       25.09       33.75      5.91 o 
   7   7   0      218.70      225.57     10.28 o 
   8   7   0       81.01       79.14      9.32 o 
   9   7   0      190.09      199.52     11.98 o 
  10   7   0      248.14      226.05     15.23 o 
  11   7   0       60.36       60.05     23.10 o 
  12   7   0       27.95       19.69     11.33 o 
  13   7   0       81.20       99.84     13.64 o 
  14   7   0       67.51       55.01     18.07 o 
 -12   8   0       53.03       82.46     15.35 o 
 -11   8   0      125.41      146.78     14.93 o 
 -10   8   0        0.34        6.97      7.43 o 
  -9   8   0      102.06      109.28     15.88 o 
  -8   8   0       85.53       69.56     12.55 o 
  -7   8   0      568.81      538.75     29.24 o 
  -6   8   0      139.99      129.25     10.70 o 
  -5   8   0       66.75       63.30      7.64 o 
  -4   8   0      544.30      580.58     18.32 o 
  -3   8   0        1.58        1.58      2.28 o 
  -2   8   0     1146.63     1105.16     24.91 o 
  -1   8   0     6488.31     6516.87     69.27 o 
   0   8   0      225.16      273.64      9.37 o 
   1   8   0      304.10      282.55      8.20 o 
   2   8   0     1508.37     1645.15     26.67 o 
   3   8   0       46.26       76.20      5.93 o 
   4   8   0       94.55       54.22      6.77 o 
   5   8   0       44.38       43.34      6.62 o 
   6   8   0      152.03      157.71     13.55 o 
   7   8   0     1187.22     1314.27     25.66 o 
   8   8   0      159.72      167.12     10.12 o 
   9   8   0       82.68       75.70      8.44 o 
  10   8   0       34.66       18.52      7.10 o 
  11   8   0        4.20        6.61      6.73 o 
  12   8   0        7.00        5.26      7.19 o 
  13   8   0       40.11       43.55     11.13 o 
 -11   9   0      102.92      109.14     20.05 o 
 -10   9   0        3.36        1.32      8.60 o 
  -9   9   0       30.81        8.44      8.42 o 
  -8   9   0      492.70      513.83     27.81 o 
  -7   9   0      371.08      422.74     50.44 o 
  -6   9   0      142.80      187.27     12.90 o 
  -5   9   0     1180.91     1175.85     37.40 o 
  -4   9   0       73.03       76.18      8.53 o 
  -3   9   0      527.18      428.12     26.76 o 
  -2   9   0     2705.52     2565.79     45.18 o 
  -1   9   0        0.00       15.50      3.30 o 
   0   9   0       42.12       39.63      4.37 o 
   1   9   0     3098.14     3322.50     39.15 o 
   2   9   0      902.00      903.66     16.31 o 
   3   9   0     3396.90     3369.61     46.02 o 
   4   9   0      417.83      307.51     13.74 o 
   5   9   0     1068.57     1011.31     26.23 o 
   6   9   0      117.60       98.12     17.39 o 
   7   9   0      497.28      501.96     24.01 o 
   8   9   0       28.00       20.37      6.39 o 
   9   9   0       38.59       27.79      7.35 o 
  10   9   0        0.65       -7.59      5.28 o 
  11   9   0        9.35       15.00      7.59 o 
  12   9   0        2.82        5.09      7.57 o 
  13   9   0       76.57       86.64     19.15 o 
 -11  10   0        2.56       13.28     16.17 o 
 -10  10   0        2.86       -4.11      8.94 o 
  -9  10   0       68.68       89.34     15.94 o 
  -8  10   0      153.93      147.51     18.21 o 
  -7  10   0        0.88       -1.00      6.62 o 
  -6  10   0      121.60       86.94     12.69 o 
  -5  10   0       31.72       30.13      6.83 o 
  -4  10   0      225.96      220.66     13.15 o 
  -3  10   0       93.30       93.01     13.65 o 
  -2  10   0      468.97      421.63     15.93 o 
  -1  10   0       54.14       73.09      5.84 o 
   0  10   0        3.03        3.88      2.70 o 
   1  10   0      975.64     1110.31     18.35 o 
   2  10   0     1596.18     1713.43     23.98 o 
   3  10   0     1255.97     1261.08     23.92 o 
   4  10   0      360.58      274.60     13.92 o 
   5  10   0     1533.39     1334.55     32.08 o 
   6  10   0        6.00        9.21      5.27 o 
   7  10   0      885.61      750.96     41.88 o 
   8  10   0       99.71      124.32     15.95 o 
   9  10   0       71.52       46.09     12.00 o 
  10  10   0       76.61       82.89     22.04 o 
  11  10   0       56.24       72.43     11.42 o 
  12  10   0       63.76       58.85     15.20 o 
  13  10   0        1.10       17.98      9.86 o 
 -11  11   0        3.87       13.58     19.52 o 
 -10  11   0       90.18      111.86     19.34 o 
  -9  11   0       17.09       13.95     10.22 o 
  -8  11   0      246.71      212.65     22.10 o 
  -7  11   0        2.94        8.13      8.10 o 
  -6  11   0       81.16       59.20     16.07 o 
  -5  11   0      208.26      177.91     29.65 o 
  -4  11   0        6.83        0.08      4.32 o 
  -3  11   0      860.79      846.44     29.98 o 
  -2  11   0      596.34      594.94     19.84 o 
  -1  11   0       51.45       20.70      4.15 o 
   0  11   0      362.88      396.95     11.32 o 
   1  11   0       39.39       24.51      3.78 o 
   2  11   0       61.83       53.11      5.08 o 
   3  11   0     1402.65     1579.32     29.29 o 
   4  11   0      651.11      688.55     22.37 o 
   5  11   0     1702.43     1666.04     37.89 o 
   6  11   0        0.02        8.09      5.35 o 
   7  11   0      125.49      102.79     11.04 o 
   8  11   0       16.42       19.88      8.02 o 
   9  11   0      801.56      746.13     70.96 o 
  10  11   0       18.78       18.49     10.25 o 
  11  11   0       34.79       51.73     13.97 o 
  12  11   0       46.36       49.30     10.86 o 
  13  11   0       29.69       34.04     10.70 o 
 -10  12   0      268.86      280.51     37.09 o 
  -9  12   0       12.03        5.52     10.39 o 
  -8  12   0      204.04      208.05     22.82 o 
  -7  12   0      168.52      144.23     19.15 o 
  -6  12   0      157.90      206.73     24.66 o 
  -5  12   0       18.27       14.58      6.34 o 
  -4  12   0        4.50        9.65      5.43 o 
  -3  12   0        0.31        6.34      4.88 o 
  -2  12   0       79.43       87.32     12.10 o 
  -1  12   0       67.68       53.06      5.82 o 
   0  12   0      463.94      498.57     12.95 o 
   1  12   0      674.05      632.88     14.49 o 
   2  12   0       47.88       50.97      5.15 o 
   3  12   0       84.06       71.10      6.77 o 
   4  12   0      373.42      384.88     17.71 o 
   5  12   0        8.79        7.52      6.24 o 
   6  12   0      920.67      911.67     35.12 o 
   7  12   0       81.89       95.65     13.50 o 
   8  12   0        1.36        5.28      5.99 o 
   9  12   0      652.11      543.28     33.21 o 
  10  12   0       28.89       29.34     11.63 o 
  11  12   0       12.72        8.10     10.12 o 
  12  12   0      104.37      109.37     20.64 o 
  -9  13   0      112.54      116.29     19.92 o 
  -8  13   0       81.75       53.74     14.41 o 
  -7  13   0       16.08        4.60     14.78 o 
  -6  13   0      639.87      638.58     34.24 o 
  -5  13   0      271.01      296.37     18.02 o 
  -4  13   0       26.40       25.48     10.28 o 
  -3  13   0     1251.42     1185.73     32.06 o 
  -2  13   0      783.31      760.09     24.52 o 
  -1  13   0       15.59        8.17      4.63 o 
   0  13   0      100.57      128.52      7.95 o 
   1  13   0        4.89        6.73      3.56 o 
   2  13   0      476.83      466.91     14.50 o 
   3  13   0      778.21      752.67     27.32 o 
   4  13   0      232.98      246.11     15.63 o 
   5  13   0       45.21       37.42     13.86 o 
   6  13   0        0.73        8.55      6.40 o 
   7  13   0      135.50      154.61     24.86 o 
   8  13   0      607.35      533.72     32.55 o 
   9  13   0       28.79       25.65     11.38 o 
  10  13   0       50.69       33.46     12.78 o 
  11  13   0      275.73      303.83     34.74 o 
  12  13   0       27.74       19.02     12.65 o 
  -9  14   0        0.61      -11.58      8.60 o 
  -8  14   0       64.16       63.23     34.62 o 
  -7  14   0      122.07      100.42     24.26 o 
  -6  14   0       10.99       14.62      9.95 o 
  -5  14   0      210.52      228.67     22.32 o 
  -4  14   0      363.00      350.96     18.75 o 
  -3  14   0       40.82       55.46      9.20 o 
  -2  14   0      129.99      158.06     18.02 o 
  -1  14   0     1155.99     1209.10     25.05 o 
   0  14   0      814.62      787.38     17.74 o 
   1  14   0        1.95        3.65      3.73 o 
   2  14   0        8.62       14.43      6.13 o 
   3  14   0        7.70        9.34      5.23 o 
   4  14   0      248.21      270.38     15.25 o 
   5  14   0       17.25       27.23      7.74 o 
   6  14   0      357.40      361.03     19.77 o 
   7  14   0      365.73      329.19     19.17 o 
   8  14   0       55.87       86.54     16.99 o 
   9  14   0       86.37       70.53     16.46 o 
  10  14   0      425.65      375.13     32.20 o 
  11  14   0       55.76       52.99     38.54 o 
  -8  15   0       37.54       34.90     14.81 o 
  -7  15   0       91.00       91.48     18.08 o 
  -6  15   0        8.64       12.42     13.25 o 
  -5  15   0      632.46      683.47     68.41 o 
  -4  15   0      182.12      187.47     15.57 o 
  -3  15   0      397.42      353.25     25.96 o 
  -2  15   0        0.13        0.93      5.68 o 
  -1  15   0      789.08      746.87     22.25 o 
   0  15   0       25.64       19.03      5.18 o 
   1  15   0      133.41      141.81     10.12 o 
   2  15   0        3.34        6.07      4.50 o 
   3  15   0      220.25      229.46     14.60 o 
   4  15   0       37.45       33.16      7.50 o 
   5  15   0        6.02        8.53      5.90 o 
   6  15   0      780.09      804.52     29.26 o 
   7  15   0      194.40      178.09     15.91 o 
   8  15   0       46.48       41.94     16.72 o 
   9  15   0      282.53      222.98     26.30 o 
  10  15   0        0.76       17.77     13.80 o 
  11  15   0       27.14       13.82     12.94 o 
  -7  16   0        6.95        7.34     11.80 o 
  -6  16   0      254.38      245.79     30.45 o 
  -5  16   0       29.63       29.14     11.48 o 
  -4  16   0       11.43       -9.26     12.10 o 
  -3  16   0      196.03      172.73     15.35 o 
  -2  16   0      623.08      630.63     21.46 o 
  -1  16   0      198.09      173.76     12.88 o 
   0  16   0      736.24      788.81     21.19 o 
   1  16   0      242.57      236.24     14.19 o 
   2  16   0      228.47      312.17     23.44 o 
   3  16   0       37.39       51.45      8.79 o 
   4  16   0       40.37       48.35     11.90 o 
   5  16   0      216.73      259.06     16.82 o 
   6  16   0       72.46       64.51      9.73 o 
   7  16   0      112.33       69.04     13.08 o 
   8  16   0       40.50       59.36     22.71 o 
   9  16   0       55.10       46.47     15.02 o 
  10  16   0        1.62        8.54     11.53 o 
  -6  17   0       90.06       93.44     26.06 o 
  -5  17   0       57.27       64.45     17.97 o 
  -4  17   0       78.98       59.70     14.19 o 
  -3  17   0       66.08       70.43     10.04 o 
  -2  17   0       45.48       41.26     11.93 o 
  -1  17   0      491.60      492.32     23.34 o 
   0  17   0        2.42        5.10      5.82 o 
   1  17   0       88.60       93.35     10.84 o 
   2  17   0      466.23      501.42     21.24 o 
   3  17   0      627.20      622.09     23.17 o 
   4  17   0        0.29       -4.07      6.24 o 
   5  17   0      207.08      195.60     20.48 o 
   6  17   0       18.36       18.51      7.45 o 
   7  17   0      388.90      447.12     28.56 o 
   8  17   0       82.11       76.41     14.51 o 
   9  17   0       44.66       35.90     15.26 o 
  10  17   0       37.55       19.78     14.55 o 
  -5  18   0      246.86      194.42     35.09 o 
  -4  18   0       36.25       54.53     14.65 o 
  -3  18   0      267.75      307.86     40.71 o 
  -2  18   0      231.43      239.55     18.76 o 
  -1  18   0      101.93      123.95     14.03 o 
   0  18   0        7.42       10.85      6.59 o 
   1  18   0        0.70        1.99      5.92 o 
   2  18   0      197.95      242.52     19.28 o 
   3  18   0      422.91      441.05     21.67 o 
   4  18   0       64.65       33.55      8.80 o 
   5  18   0       96.23      113.16     13.43 o 
   6  18   0        5.99       14.15      7.96 o 
   7  18   0      250.69      255.29     23.90 o 
   8  18   0       59.53       70.45     15.22 o 
   9  18   0      169.49      207.87     35.56 o 
  -4  19   0        7.67       15.42     11.18 o 
  -3  19   0       76.72      118.43     19.87 o 
  -2  19   0      255.57      285.17     20.97 o 
  -1  19   0        3.71       -4.11      7.16 o 
   0  19   0        5.38       12.57      8.61 o 
   1  19   0       67.09       69.73     13.06 o 
   2  19   0       63.97       64.59     12.01 o 
   3  19   0      125.84      109.48     15.35 o 
   4  19   0       16.72       12.32      7.80 o 
   5  19   0       20.45       24.68      8.73 o 
   6  19   0        5.24        8.67     10.60 o 
   7  19   0       39.80       42.80     18.69 o 
   8  19   0      258.96      274.00     56.42 o 
  -2  20   0      199.43      171.35     22.68 o 
  -1  20   0       57.14       77.41     13.06 o 
   0  20   0        6.58       16.43     11.05 o 
   1  20   0       16.24       22.05      9.83 o 
   2  20   0      146.33      154.71     26.81 o 
   3  20   0       13.32       -8.78      7.65 o 
   4  20   0        3.67       12.65      9.62 o 
   5  20   0      251.96      241.32     19.12 o 
   6  20   0       26.89       25.54     11.70 o 
   1  21   0        0.10       -1.87     10.24 o 
   2  21   0        3.29       15.53     11.21 o 
   3  21   0       41.15       41.87     12.26 o 
  -5 -20   1       78.52      121.19     18.06 o 
  -4 -20   1      262.42      276.21     22.86 o 
  -3 -20   1      243.39      251.20     21.74 o 
  -2 -20   1       97.57      132.16     16.87 o 
  -1 -20   1       13.26       23.04     10.25 o 
   0 -20   1       73.51      129.61     20.01 o 
   1 -20   1       82.02      100.57     16.03 o 
  -7 -19   1        2.12       18.82     10.54 o 
  -6 -19   1      551.61      628.27     33.91 o 
  -5 -19   1       21.10       39.92     12.46 o 
  -4 -19   1        7.96       13.32      7.81 o 
  -3 -19   1        2.56       -0.51      7.87 o 
  -2 -19   1       55.77       54.69     24.83 o 
  -1 -19   1       68.21      109.63     15.19 o 
   0 -19   1        0.35        5.37      6.53 o 
   1 -19   1        1.46        3.23      7.61 o 
   2 -19   1       88.53      105.56     23.66 o 
   3 -19   1       32.76       34.91     14.01 o 
  -8 -18   1      210.66      185.68     22.23 o 
  -7 -18   1       74.29       64.89     15.73 o 
  -6 -18   1        7.73        1.93      8.41 o 
  -5 -18   1      123.48      118.75     13.78 o 
  -4 -18   1       16.05       21.22      8.01 o 
  -3 -18   1      120.97      105.03     12.46 o 
  -2 -18   1       97.17      117.24     14.72 o 
  -1 -18   1       10.70        3.05      7.85 o 
   0 -18   1        2.51       16.99      9.03 o 
   1 -18   1       48.53       67.25      9.85 o 
   2 -18   1        8.26       17.41      7.69 o 
   3 -18   1       38.82       30.79     10.22 o 
   4 -18   1        0.13       -7.32      7.23 o 
   5 -18   1       42.60       50.55     15.93 o 
  -9 -17   1      261.77      281.98     35.86 o 
  -8 -17   1      102.06      106.98     17.08 o 
  -7 -17   1        0.72        9.40      9.10 o 
  -6 -17   1      101.08       93.17     16.27 o 
  -5 -17   1       78.11       67.98     10.79 o 
  -4 -17   1        0.86        1.20      5.94 o 
  -3 -17   1      173.92      211.13     15.73 o 
  -2 -17   1      107.44      116.50     14.32 o 
  -1 -17   1      399.85      435.62     20.06 o 
   0 -17   1      200.53      215.31     13.14 o 
   1 -17   1       74.37       67.10      9.30 o 
   2 -17   1      596.50      649.38     23.13 o 
   3 -17   1       20.79        2.05      6.85 o 
   4 -17   1       26.47       41.60     13.61 o 
   5 -17   1       84.25       62.58     20.94 o 
   6 -17   1       49.57       50.77     15.01 o 
 -10 -16   1       21.08       35.80     22.06 o 
  -9 -16   1       75.86       78.08     19.31 o 
  -8 -16   1        0.12        2.31     10.16 o 
  -7 -16   1      171.97      187.50     40.58 o 
  -6 -16   1       10.10       11.05      6.90 o 
  -5 -16   1       51.53       44.20      9.14 o 
  -4 -16   1      623.14      704.24     24.58 o 
  -3 -16   1       76.65       81.50     12.31 o 
  -2 -16   1       77.85       78.90     10.15 o 
  -1 -16   1      167.42      173.94     11.18 o 
   0 -16   1       66.68       69.63      8.02 o 
   1 -16   1       15.04        9.68      5.04 o 
   2 -16   1       43.72       35.24      9.45 o 
   3 -16   1      185.36      166.40     15.47 o 
   4 -16   1       28.42       25.24     11.41 o 
   5 -16   1        9.34       20.72     13.20 o 
   6 -16   1       71.43       79.16     17.11 o 
   7 -16   1      136.19      146.65     22.43 o 
 -11 -15   1       12.38       19.94     24.11 o 
 -10 -15   1      138.29      113.58     27.20 o 
  -9 -15   1       96.11      108.55     19.89 o 
  -8 -15   1       58.54       67.70     20.67 o 
  -7 -15   1      143.69      122.20     19.95 o 
  -6 -15   1       35.07       38.66      9.19 o 
  -5 -15   1      231.61      179.85     14.04 o 
  -4 -15   1      804.21      768.32     25.01 o 
  -3 -15   1      540.62      489.26     19.41 o 
  -2 -15   1       34.17       48.23     10.85 o 
  -1 -15   1      595.13      684.13     17.34 o 
   0 -15   1       16.03       16.20      5.03 o 
   1 -15   1       32.93       35.07      6.26 o 
   2 -15   1      209.27      175.87     14.80 o 
   3 -15   1       37.99       28.29      7.91 o 
   4 -15   1        0.12        6.13      7.99 o 
   5 -15   1       38.83       44.25     13.49 o 
   6 -15   1      334.48      355.46     28.73 o 
   7 -15   1       11.86       12.16     10.91 o 
   8 -15   1       16.50        9.40     12.73 o 
 -11 -14   1        2.65       14.10     21.86 o 
 -10 -14   1      469.94      399.93     33.46 o 
  -9 -14   1       42.99       46.36     14.26 o 
  -8 -14   1        1.18        5.50      8.58 o 
  -7 -14   1        0.00        2.11      8.45 o 
  -6 -14   1      832.21      769.74     27.75 o 
  -5 -14   1        1.75        9.35      6.38 o 
  -4 -14   1        0.03       -1.04      4.43 o 
  -3 -14   1      405.26      357.56     16.76 o 
  -2 -14   1      254.61      275.41     11.17 o 
  -1 -14   1       12.84        7.02      3.93 o 
   0 -14   1      752.38      757.82     17.69 o 
   1 -14   1      435.24      436.44     14.91 o 
   2 -14   1      126.11      104.76     11.47 o 
   3 -14   1       12.11       18.83     10.44 o 
   4 -14   1        7.58        8.71      6.65 o 
   5 -14   1      108.09       76.41     28.95 o 
   6 -14   1        5.10        3.76     16.60 o 
   7 -14   1      107.27       71.44     15.70 o 
   8 -14   1       19.07        2.53     13.00 o 
   9 -14   1        3.05       -4.71     10.88 o 
 -12 -13   1       50.28       37.31     15.15 o 
 -11 -13   1       84.98       62.82     41.38 o 
 -10 -13   1        2.58        9.97     10.07 o 
  -9 -13   1       18.55       10.35     16.65 o 
  -8 -13   1       60.99       47.80     13.71 o 
  -7 -13   1       86.33       91.79     36.11 o 
  -6 -13   1        2.19        7.10      6.72 o 
  -5 -13   1      199.54      203.11     14.96 o 
  -4 -13   1       21.76       13.96      6.14 o 
  -3 -13   1       18.85       18.88      6.00 o 
  -2 -13   1      507.69      513.39     13.78 o 
  -1 -13   1      950.56      986.63     19.59 o 
   0 -13   1       35.10       31.13      5.02 o 
   1 -13   1     1325.66     1316.91     28.85 o 
   2 -13   1       24.61       33.89     10.92 o 
   3 -13   1     1507.48     1444.84     36.35 o 
   4 -13   1       35.40       33.32      7.83 o 
   5 -13   1      162.55      156.97     19.37 o 
   6 -13   1       14.89       21.15     10.01 o 
   7 -13   1      238.62      271.98     25.57 o 
   8 -13   1       11.65       11.98     10.13 o 
   9 -13   1       81.88       84.89     18.58 o 
 -12 -12   1       64.82       83.36     34.72 o 
 -11 -12   1        0.00       -3.96     10.02 o 
 -10 -12   1        5.01        0.04      8.51 o 
  -9 -12   1       84.27       92.96     17.02 o 
  -8 -12   1       10.56       21.40     10.62 o 
  -7 -12   1      339.65      299.60     18.26 o 
  -6 -12   1        2.46        7.45      5.80 o 
  -5 -12   1      174.59      178.44     24.80 o 
  -4 -12   1       64.16       72.20      9.68 o 
  -3 -12   1      584.68      608.23     15.06 o 
  -2 -12   1      808.74      767.80     24.08 o 
  -1 -12   1      120.08      123.83      7.43 o 
   0 -12   1       77.72       91.94      6.75 o 
   1 -12   1     1595.42     1576.33     45.00 o 
   2 -12   1       57.07       73.54      9.22 o 
   3 -12   1      225.19      261.76     15.32 o 
   4 -12   1       40.07       47.72      8.21 o 
   5 -12   1       20.72       21.30      9.52 o 
   6 -12   1       53.01       22.19      9.94 o 
   7 -12   1       71.85       95.61     15.99 o 
   8 -12   1        0.14       -0.09      8.33 o 
   9 -12   1       40.00       34.59     12.58 o 
  10 -12   1       10.29        6.04     11.16 o 
 -12 -11   1      131.63      102.33     19.04 o 
 -11 -11   1       47.33       20.78     18.12 o 
 -10 -11   1        1.59       10.90      9.63 o 
  -9 -11   1      257.61      246.24     34.49 o 
  -8 -11   1      154.66      172.32     34.37 o 
  -7 -11   1      802.48      728.28     24.69 o 
  -6 -11   1      198.24      226.74     23.50 o 
  -5 -11   1        7.74        8.93      5.44 o 
  -4 -11   1      719.65      720.26     38.43 o 
  -3 -11   1      258.10      319.69     10.54 o 
  -2 -11   1      669.62      633.50     14.00 o 
  -1 -11   1        5.80        1.61      2.98 o 
   0 -11   1      324.18      327.86     11.17 o 
   1 -11   1       56.84       59.91      6.67 o 
   2 -11   1       85.84       74.23      8.79 o 
   3 -11   1      447.59      449.52     17.78 o 
   4 -11   1       39.82       42.14      7.46 o 
   5 -11   1        0.12        6.59      5.32 o 
   6 -11   1      207.19      161.01     18.17 o 
   7 -11   1       42.23       45.30     12.04 o 
   8 -11   1       43.53       55.12     19.02 o 
   9 -11   1       29.13       55.68     23.16 o 
  10 -11   1      149.51      113.90     40.48 o 
 -13 -10   1      235.28      241.98     31.63 o 
 -12 -10   1        3.06        6.16      8.62 o 
 -11 -10   1       72.78       63.55     20.14 o 
 -10 -10   1        0.29       -0.08      7.99 o 
  -9 -10   1       14.74       17.82      9.45 o 
  -8 -10   1       33.23       23.82      9.77 o 
  -7 -10   1       86.17       54.22     11.87 o 
  -6 -10   1       49.27       44.25      7.52 o 
  -5 -10   1       10.62       16.65      7.46 o 
  -4 -10   1     1235.81     1242.51     30.53 o 
  -3 -10   1     1907.62     1913.88     27.56 o 
  -2 -10   1     1270.96     1512.89     24.06 o 
  -1 -10   1      573.45      526.62     12.31 o 
   0 -10   1       31.38       25.23      4.35 o 
   1 -10   1      115.45      120.88     11.20 o 
   2 -10   1      325.36      322.50     10.27 o 
   3 -10   1      194.86      159.50     11.20 o 
   4 -10   1      652.99      650.87     21.55 o 
   5 -10   1       37.29       42.94      7.57 o 
   6 -10   1       92.40       94.94     14.36 o 
   7 -10   1       30.65       12.58      8.66 o 
   8 -10   1      129.31      107.25     16.69 o 
   9 -10   1        1.60        4.99     11.46 o 
  10 -10   1        0.09        8.68     10.10 o 
  11 -10   1        3.81       -1.04     10.32 o 
 -13  -9   1        1.25       -4.67      7.92 o 
 -12  -9   1       27.88       25.99      9.25 o 
 -11  -9   1       17.14       21.01      8.32 o 
 -10  -9   1      114.52      138.58     40.33 o 
  -9  -9   1        0.04        0.95      7.07 o 
  -8  -9   1      242.34      198.88     20.02 o 
  -7  -9   1      552.19      494.41     20.98 o 
  -6  -9   1       15.07       17.14      7.49 o 
  -5  -9   1        0.94       12.48      6.35 o 
  -4  -9   1       61.21       73.68     12.08 o 
  -3  -9   1       34.97       59.79      5.21 o 
  -2  -9   1      173.86      128.51      6.50 o 
  -1  -9   1       39.63       23.57      3.58 o 
   0  -9   1      629.94      623.60     14.07 o 
   1  -9   1     3733.35     3811.26     46.31 o 
   2  -9   1      424.68      425.59     12.44 o 
   3  -9   1      932.09      916.91     24.08 o 
   4  -9   1      252.60      225.81     13.74 o 
   5  -9   1       19.77       31.43      8.38 o 
   6  -9   1     1270.83     1151.97     41.73 o 
   7  -9   1     1082.64     1055.69     39.78 o 
   8  -9   1       35.14       34.76     10.71 o 
   9  -9   1       65.54       92.11     16.02 o 
  10  -9   1       20.16       15.64     10.39 o 
  11  -9   1        6.94      -10.33      9.44 o 
 -13  -8   1      103.17       97.76     21.21 o 
 -12  -8   1       44.92       37.54      9.93 o 
 -11  -8   1      290.92      299.44     18.38 o 
 -10  -8   1       75.84       77.55     10.63 o 
  -9  -8   1      288.06      216.55     14.61 o 
  -8  -8   1     1295.44     1252.71     43.69 o 
  -7  -8   1      302.93      277.17     14.29 o 
  -6  -8   1        9.85       13.13      5.06 o 
  -5  -8   1     1335.55     1351.15     30.48 o 
  -4  -8   1     1377.07     1402.31     30.35 o 
  -3  -8   1      264.86      286.87      7.93 o 
  -2  -8   1      384.05      349.65      9.24 o 
  -1  -8   1     1710.32     1912.32     26.49 o 
   0  -8   1      804.83      787.50     15.40 o 
   1  -8   1       30.43       67.33      5.07 o 
   2  -8   1      460.89      535.57     13.32 o 
   3  -8   1     2593.52     2459.91     35.39 o 
   4  -8   1       16.64       32.48      7.28 o 
   5  -8   1      164.71      152.04     10.75 o 
   6  -8   1     1237.67     1176.54     29.45 o 
   7  -8   1      112.25       85.74     13.54 o 
   8  -8   1        8.40       12.25      7.95 o 
   9  -8   1      157.85      153.86     18.60 o 
  10  -8   1       31.11       15.35     17.94 o 
  11  -8   1      158.69      170.13     15.90 o 
  12  -8   1        0.46        8.97      8.60 o 
 -13  -7   1      118.95      111.10     14.24 o 
 -12  -7   1      197.86      254.00     18.21 o 
 -11  -7   1       50.19       43.71     15.85 o 
 -10  -7   1      317.31      294.68     18.26 o 
  -9  -7   1      398.23      412.51     24.74 o 
  -8  -7   1      313.81      250.09     11.60 o 
  -7  -7   1      562.80      585.80     17.53 o 
  -6  -7   1      151.79      145.16     10.14 o 
  -5  -7   1      264.12      298.53     12.94 o 
  -4  -7   1      665.73      704.74     19.22 o 
  -3  -7   1     1445.04     1365.02     28.02 o 
  -2  -7   1     2777.03     3227.45     37.41 o 
  -1  -7   1      535.18      575.68     12.08 o 
   0  -7   1       21.71        4.17      2.24 o 
   1  -7   1     1350.40     1466.22     21.59 o 
   2  -7   1      485.86      454.78     16.96 o 
   3  -7   1     1982.96     1867.29     34.35 o 
   4  -7   1     2146.06     2231.76     49.26 o 
   5  -7   1     1106.20     1068.98     26.08 o 
   6  -7   1      111.23      120.65      9.96 o 
   7  -7   1      531.21      468.45     24.04 o 
   8  -7   1       12.83       17.63      8.51 o 
   9  -7   1       39.73       37.37     13.45 o 
  10  -7   1       16.42       18.29      6.99 o 
  11  -7   1        0.13        4.61      7.45 o 
  12  -7   1       54.41       54.91     11.05 o 
 -13  -6   1        6.71        5.44      8.45 o 
 -12  -6   1        8.63       -3.31      6.59 o 
 -11  -6   1      168.38      162.51     20.36 o 
 -10  -6   1      202.33      206.10     14.71 o 
  -9  -6   1       57.44       52.44      8.77 o 
  -8  -6   1        5.85        3.53      3.90 o 
  -7  -6   1        5.58        5.13      3.75 o 
  -6  -6   1        5.46       10.12      3.50 o 
  -5  -6   1       30.90       40.89      5.80 o 
  -4  -6   1      498.99      479.93     19.72 o 
  -3  -6   1     1862.49     1927.23     34.14 o 
  -2  -6   1      249.27      296.78     12.47 o 
  -1  -6   1       83.04      157.52      5.75 o 
   0  -6   1      339.87      384.06      9.23 o 
   1  -6   1      773.05      769.04     13.47 o 
   2  -6   1      830.90      766.10     17.62 o 
   3  -6   1      649.73      668.42     13.26 o 
   4  -6   1       37.17       26.56      3.36 o 
   5  -6   1      296.68      305.35     22.69 o 
   6  -6   1      337.02      333.16     14.19 o 
   7  -6   1      675.46      623.55     17.13 o 
   8  -6   1       76.68       52.08      7.92 o 
   9  -6   1       46.77       52.53      8.67 o 
  10  -6   1        3.56        0.28      5.51 o 
  11  -6   1        9.04       19.39      7.82 o 
  12  -6   1        9.35       20.39      8.30 o 
 -14  -5   1       24.92       62.45     17.57 o 
 -13  -5   1      157.55      209.85     25.01 o 
 -12  -5   1      720.69      720.17     26.72 o 
 -11  -5   1      646.59      676.61     28.96 o 
 -10  -5   1      568.00      550.17     21.02 o 
  -9  -5   1      393.51      344.06     16.23 o 
  -8  -5   1       11.16       11.55      4.34 o 
  -7  -5   1      141.42      153.30      8.66 o 
  -6  -5   1      485.33      539.29     19.96 o 
  -5  -5   1      535.47      496.93     15.36 o 
  -4  -5   1      566.25      778.64     32.46 o 
  -3  -5   1      159.58      200.24      8.71 o 
  -2  -5   1     2750.87     2688.69     53.27 o 
  -1  -5   1     1046.60      953.90     14.18 o 
   0  -5   1     4264.95     4541.72     62.66 o 
   1  -5   1     1724.63     1682.00     28.28 o 
   2  -5   1     5156.21     5394.81     62.61 o 
   3  -5   1     5232.33     5834.92     67.52 o 
   4  -5   1       14.26       -1.00      2.89 o 
   5  -5   1       61.21       79.28      4.75 o 
   6  -5   1      624.67      608.54     15.13 o 
   7  -5   1       21.44       18.28      4.55 o 
   8  -5   1      603.48      583.91     23.46 o 
   9  -5   1       10.97        3.53      5.03 o 
  10  -5   1       13.71        5.26      5.84 o 
  11  -5   1      257.26      352.81     18.47 o 
  12  -5   1       31.78       45.10      9.73 o 
  13  -5   1       20.97       48.82     16.97 o 
 -14  -4   1       17.98        9.43     13.13 o 
 -13  -4   1        2.99        7.84     10.43 o 
 -12  -4   1       35.63       38.40      7.16 o 
 -11  -4   1     1007.40     1020.76     27.02 o 
 -10  -4   1      203.27      209.59     10.23 o 
  -9  -4   1      105.28       72.98      6.38 o 
  -8  -4   1       14.11       17.24      3.96 o 
  -7  -4   1        0.16        3.63      2.55 o 
  -6  -4   1      616.14      633.67     14.20 o 
  -5  -4   1       26.94       11.51      6.13 o 
  -4  -4   1      419.61      526.47     18.19 o 
  -3  -4   1      298.09      295.63     22.34 o 
  -2  -4   1        1.39       -1.86      3.13 o 
  -1  -4   1      480.93      518.61     16.13 o 
   0  -4   1        0.75        5.90      2.62 o 
   1  -4   1      427.38      465.20     15.92 o 
   2  -4   1    11294.48    11387.81    140.80 o 
   3  -4   1      302.71      312.98      8.42 o 
   4  -4   1      816.64      807.13     14.37 o 
   5  -4   1      499.79      366.21      8.57 o 
   6  -4   1      242.00      219.15      7.52 o 
   7  -4   1      168.29      178.65      8.96 o 
   8  -4   1      391.43      359.41     15.13 o 
   9  -4   1       75.03       52.39     10.11 o 
  10  -4   1       60.99       64.88     10.54 o 
  11  -4   1        8.76        1.03      5.73 o 
  12  -4   1        7.96       -8.04      9.73 o 
  13  -4   1       77.78       77.27     19.52 o 
 -14  -3   1       74.28       72.93     17.52 o 
 -13  -3   1        5.77        1.00     12.85 o 
 -12  -3   1      184.28      193.83     19.12 o 
 -11  -3   1       17.80       15.87      6.89 o 
 -10  -3   1     1073.19     1030.59     22.71 o 
  -9  -3   1      257.61      248.26     11.53 o 
  -8  -3   1        0.65        7.56      3.60 o 
  -7  -3   1       70.48       77.06      5.75 o 
  -6  -3   1      837.97      903.62     15.16 o 
  -5  -3   1      406.65      411.45     11.08 o 
  -4  -3   1     7552.78     7746.52     98.50 o 
  -3  -3   1     1094.88     1275.18     30.41 o 
  -2  -3   1    39545.66    43094.06    630.71 o 
  -1  -3   1        2.44        5.66      3.23 o 
   0  -3   1    16159.52    16975.34    251.93 o 
   1  -3   1     2455.72     2499.36     30.23 o 
   2  -3   1    15950.90    16240.15    196.42 o 
   3  -3   1      638.38      638.46     18.30 o 
   4  -3   1       57.11       46.80      3.59 o 
   5  -3   1       33.65       28.83      2.16 o 
   6  -3   1      996.71      999.05     13.96 o 
   7  -3   1       32.24       47.91      4.68 o 
   8  -3   1      355.10      340.77     12.06 o 
   9  -3   1        7.72       10.90      3.25 o 
  10  -3   1        4.67        3.36      5.10 o 
  11  -3   1       18.93       36.12      8.00 o 
  12  -3   1       70.21       87.20     18.47 o 
  13  -3   1       51.94       26.41     14.03 o 
 -14  -2   1        3.02       12.94      7.74 o 
 -13  -2   1       40.60       56.02     12.65 o 
 -12  -2   1      232.73      234.28     15.25 o 
 -11  -2   1       14.74       12.16      5.04 o 
 -10  -2   1       40.79       35.47      5.95 o 
  -9  -2   1      154.22      170.52      9.31 o 
  -8  -2   1       76.58       87.41      6.83 o 
  -7  -2   1      762.56      795.63     17.00 o 
  -6  -2   1     1500.50     1427.38     23.16 o 
  -5  -2   1      287.69      361.92      8.80 o 
  -4  -2   1     2190.83     2154.09     29.90 o 
  -3  -2   1     2031.20     2149.84     42.65 o 
  -2  -2   1    13618.47    13861.47    209.60 o 
  -1  -2   1      447.03      475.74     13.01 o 
   0  -2   1     3528.94     3795.69     86.65 o 
   1  -2   1      145.86      174.36      7.94 o 
   2  -2   1     5763.95     5762.80    100.56 o 
   3  -2   1     2569.39     2545.41     35.83 o 
   4  -2   1     3454.92     3649.85     42.20 o 
   5  -2   1     2218.11     2267.45     24.42 o 
   6  -2   1      925.74      813.88     12.64 o 
   7  -2   1       52.60       39.73      3.79 o 
   8  -2   1      182.85      172.29      7.36 o 
   9  -2   1       20.65       28.52      5.76 o 
  10  -2   1        1.14       11.60      4.24 o 
  11  -2   1       67.58       46.18      7.73 o 
  12  -2   1      113.28      129.43     20.32 o 
  13  -2   1       63.35       69.93     17.67 o 
 -14  -1   1       12.22       18.23     10.53 o 
 -13  -1   1       25.03       34.81      8.78 o 
 -12  -1   1      120.92      170.81     31.27 o 
 -11  -1   1        0.48        3.96      4.87 o 
 -10  -1   1      291.64      242.92     11.52 o 
  -9  -1   1      744.82      725.91     18.02 o 
  -8  -1   1     4584.63     4518.24     55.96 o 
  -7  -1   1      278.67      368.03      9.65 o 
  -6  -1   1      890.93      985.46     15.84 o 
  -5  -1   1      754.40      925.78     16.37 o 
  -4  -1   1        0.59        2.61      2.56 o 
  -3  -1   1     1546.19     1467.08     23.34 o 
  -2  -1   1     1613.54     1537.84     32.37 o 
  -1  -1   1     1796.60     2017.97     50.76 o 
   1  -1   1     1557.05     1571.22     36.44 o 
   2  -1   1    17225.56    18790.50    389.45 o 
   3  -1   1      289.99      261.37      5.92 o 
   4  -1   1      668.25      890.55     12.55 o 
   5  -1   1      458.69      641.09     10.21 o 
   6  -1   1      761.85      587.52     10.51 o 
   7  -1   1       72.13       84.88      7.02 o 
   8  -1   1     1928.78     1849.06     24.10 o 
   9  -1   1        0.54        1.86      3.20 o 
  10  -1   1       10.26       10.19      4.26 o 
  11  -1   1      229.82      199.82     14.43 o 
  12  -1   1        6.03       10.88      6.28 o 
  13  -1   1        0.19       16.35      7.41 o 
  14  -1   1      235.85      224.72     26.16 o 
 -14   0   1        1.17       11.10      7.58 o 
 -13   0   1      251.25      281.44     17.46 o 
 -12   0   1        4.42        5.47     10.76 o 
 -11   0   1      232.67      251.22     15.27 o 
 -10   0   1       28.26       33.55      6.38 o 
  -9   0   1       72.24       66.35      6.68 o 
  -8   0   1      804.03      815.17     16.09 o 
  -7   0   1       12.38       37.13      4.60 o 
  -6   0   1      523.48      515.60      9.83 o 
  -5   0   1       31.34       59.81      4.85 o 
  -4   0   1      921.63      826.85     13.93 o 
  -3   0   1      106.68      137.64      4.93 o 
  -2   0   1      698.97      755.96     17.10 o 
  -1   0   1      507.55      379.01     13.58 o 
   0   0   1      794.31       -0.80      0.40 o 
   2   0   1     4317.99     4238.39     92.99 o 
   3   0   1     2560.20     2678.20     35.73 o 
   4   0   1     6838.37     6881.27     66.66 o 
   5   0   1     3084.95     3390.99     36.93 o 
   6   0   1     1291.02     1318.29     17.33 o 
   7   0   1      172.22      194.87      6.70 o 
   8   0   1       95.65       90.85      5.39 o 
   9   0   1       40.90       46.39      4.71 o 
  10   0   1      745.98      677.53     22.77 o 
  11   0   1       19.65       19.43      6.79 o 
  12   0   1      271.38      339.79     41.16 o 
  13   0   1       13.73       14.91     13.43 o 
  14   0   1        0.93        9.28      7.29 o 
 -13   1   1        0.97        1.76      6.39 o 
 -12   1   1        4.08       -0.04      5.97 o 
 -11   1   1      228.23      252.56     15.06 o 
 -10   1   1       39.60       31.34      6.59 o 
  -9   1   1      291.15      258.72      9.67 o 
  -8   1   1      327.18      274.64      8.54 o 
  -7   1   1      414.04      429.24     10.07 o 
  -6   1   1       64.03       88.15      4.53 o 
  -5   1   1     1274.73     1223.35     15.93 o 
  -4   1   1     1756.47     1855.76     20.40 o 
  -3   1   1       70.69       69.87      3.65 o 
  -2   1   1     4498.45     4834.26     75.71 o 
  -1   1   1     9534.29    10351.45    221.73 o 
   1   1   1     5333.12       -2.00      1.00 o 
   2   1   1    22171.67    22583.89    467.52 o 
   3   1   1     5330.19     5610.33     70.52 o 
   4   1   1     6528.45     6407.90     62.65 o 
   5   1   1      505.59      516.88      9.87 o 
   6   1   1      912.14      864.68     13.07 o 
   7   1   1      835.46      782.29     13.16 o 
   8   1   1      451.28      398.79      9.67 o 
   9   1   1     2563.90     2403.62     36.86 o 
  10   1   1        4.42        6.67      4.31 o 
  11   1   1        0.67       -2.82      6.21 o 
  12   1   1       20.51       30.13      7.85 o 
  13   1   1       31.92       26.09      8.08 o 
  14   1   1      102.86      106.22     12.37 o 
 -13   2   1        0.38        8.28      7.13 o 
 -12   2   1       10.19       16.98     11.48 o 
 -11   2   1       14.13        2.47      5.89 o 
 -10   2   1       40.25       43.06      6.91 o 
  -9   2   1      357.13      346.36     10.81 o 
  -8   2   1        8.92        4.50      3.15 o 
  -7   2   1     3037.77     2948.56     33.00 o 
  -6   2   1       36.44       50.62      3.85 o 
  -5   2   1       78.12      105.27      4.49 o 
  -4   2   1       23.66       30.96      2.60 o 
  -3   2   1     1795.66     1848.58     21.34 o 
  -2   2   1    46365.36    49649.23    734.15 o 
   0   2   1     2686.47     2567.00     56.85 o 
   1   2   1      544.02      447.45     15.12 o 
   2   2   1      478.93      462.87     19.12 o 
   3   2   1      872.18      734.86     13.84 o 
   4   2   1        9.92       32.74      3.23 o 
   5   2   1       29.64       35.51      2.91 o 
   6   2   1     1426.03     1446.90     17.04 o 
   7   2   1      249.83      284.01      7.79 o 
   8   2   1      964.43     1010.04     15.97 o 
   9   2   1      151.72      165.19      9.94 o 
  10   2   1      144.72      138.11     16.10 o 
  11   2   1       43.20       47.57     15.17 o 
  12   2   1       82.12       84.33     20.69 o 
  13   2   1       25.85       25.47      8.00 o 
  14   2   1       60.99       90.34     11.77 o 
 -13   3   1       78.27       78.77     18.42 o 
 -12   3   1       63.79       83.08      9.84 o 
 -11   3   1        3.67        8.03      6.34 o 
 -10   3   1      418.38      388.83     14.55 o 
  -9   3   1       82.08       75.57      6.13 o 
  -8   3   1      135.64      145.19      7.33 o 
  -7   3   1      372.56      302.31      8.27 o 
  -6   3   1     1773.30     1681.54     23.42 o 
  -5   3   1     3275.19     3716.73     37.10 o 
  -4   3   1     5295.39     5679.67     51.96 o 
  -3   3   1     1067.98     1130.72     14.46 o 
  -2   3   1    24848.74    27783.50    330.22 o 
  -1   3   1     7926.61     8994.92    193.08 o 
   0   3   1     1012.06      909.87     14.98 o 
   1   3   1    23167.07    24230.18    355.34 o 
   2   3   1     2874.00     2932.79     84.51 o 
   3   3   1      222.93      300.37      8.12 o 
   4   3   1     2527.36     2384.09     27.15 o 
   5   3   1     1486.45     1617.03     23.51 o 
   6   3   1       76.52      106.20      4.67 o 
   7   3   1     1061.14     1006.87     13.87 o 
   8   3   1      105.01       93.73      7.77 o 
   9   3   1      175.33      181.11      9.46 o 
  10   3   1      116.61      147.28      9.34 o 
  11   3   1      204.50      206.19     13.67 o 
  12   3   1      171.31      188.36     19.24 o 
  13   3   1      186.34      177.66     14.63 o 
  14   3   1       31.44       24.57      8.59 o 
 -13   4   1        9.72       25.51     14.48 o 
 -12   4   1      121.88       86.06     18.07 o 
 -11   4   1       13.71       24.16     11.63 o 
 -10   4   1      147.91      144.27      9.34 o 
  -9   4   1      222.48      192.82      8.46 o 
  -8   4   1      456.86      395.88     11.66 o 
  -7   4   1      582.48      534.14     12.44 o 
  -6   4   1       97.75       86.18      6.40 o 
  -5   4   1     2003.09     2048.62     22.82 o 
  -4   4   1        5.89        9.31      2.54 o 
  -3   4   1     4543.98     4837.17     66.51 o 
  -2   4   1      290.29      524.34     12.86 o 
  -1   4   1     2017.27     1927.20     24.99 o 
   0   4   1     3286.87     3583.04     72.65 o 
   1   4   1     2524.92     2929.77     81.41 o 
   2   4   1      432.21      461.14     21.61 o 
   3   4   1      268.94      355.37     13.64 o 
   4   4   1      408.44      354.57      8.40 o 
   5   4   1        1.92        6.15      3.14 o 
   6   4   1       13.06        9.98      2.68 o 
   7   4   1     1891.16     1946.17     26.79 o 
   8   4   1       13.60        9.95      3.81 o 
   9   4   1        0.00       -1.13      3.49 o 
  10   4   1      217.35      216.75     13.11 o 
  11   4   1       15.57       16.39      5.58 o 
  12   4   1        7.59        0.08      4.87 o 
  13   4   1        5.82       12.06      6.94 o 
  14   4   1       86.72      122.84     12.49 o 
 -13   5   1       24.62       19.52     13.88 o 
 -12   5   1       14.64       26.16     13.73 o 
 -11   5   1       34.16       29.34      9.32 o 
 -10   5   1        3.90       -2.54      5.26 o 
  -9   5   1      161.41      155.64     11.82 o 
  -8   5   1      962.20      899.13     16.04 o 
  -7   5   1      536.21      538.41     11.27 o 
  -6   5   1       42.86       34.75      5.98 o 
  -5   5   1      129.36      153.95      9.52 o 
  -4   5   1     2271.65     2298.65     38.90 o 
  -3   5   1      858.57      997.18     23.04 o 
  -2   5   1       35.86       33.08      4.27 o 
  -1   5   1      755.68      832.28     14.03 o 
   0   5   1      316.23      381.64      7.90 o 
   1   5   1     1613.73     2164.65     34.31 o 
   2   5   1      168.25      147.34      7.04 o 
   3   5   1      472.48      558.27     14.40 o 
   4   5   1      393.77      387.93     12.33 o 
   5   5   1     2573.89     2628.59     44.24 o 
   6   5   1     2340.49     2507.11     30.74 o 
   7   5   1      968.29      864.01     15.62 o 
   8   5   1        1.48        2.19      3.16 o 
   9   5   1       97.29       97.27      7.40 o 
  10   5   1      214.81      234.67     10.80 o 
  11   5   1       26.97       43.36      6.56 o 
  12   5   1      169.97      151.02     11.04 o 
  13   5   1        1.48        4.88      6.38 o 
  14   5   1        0.33       -0.35     10.78 o 
 -13   6   1       39.06       70.73     19.07 o 
 -12   6   1       10.65        8.59     11.63 o 
 -11   6   1       15.03       23.33      9.60 o 
 -10   6   1       88.86       93.09     10.82 o 
  -9   6   1       71.28       74.58      9.47 o 
  -8   6   1      170.16      201.06     10.80 o 
  -7   6   1      262.79      267.88     11.51 o 
  -6   6   1      717.51      683.33     17.44 o 
  -5   6   1      558.89      515.11     13.47 o 
  -4   6   1     7934.43     8343.31    112.11 o 
  -3   6   1     2681.43     2662.54     43.28 o 
  -2   6   1     1208.78     1460.46     33.45 o 
  -1   6   1        5.91        9.12      2.10 o 
   0   6   1     5985.51     6083.42     62.33 o 
   1   6   1     3155.46     3141.28     32.30 o 
   2   6   1     1258.97     1539.64     27.61 o 
   3   6   1       27.90       80.83      8.57 o 
   4   6   1        3.22        7.02      3.29 o 
   5   6   1        2.62        0.88      2.39 o 
   6   6   1       47.39       60.20      5.59 o 
   7   6   1      185.19      199.66      7.47 o 
   8   6   1      458.37      429.92     14.06 o 
   9   6   1      386.40      369.35     10.68 o 
  10   6   1      113.29      121.06     11.18 o 
  11   6   1        1.94       -1.05      3.80 o 
  12   6   1      133.19      129.18     19.25 o 
  13   6   1      324.30      375.91     28.45 o 
  14   6   1       37.54       25.16     14.53 o 
 -12   7   1      128.82      134.34     40.18 o 
 -11   7   1        3.46        6.18      9.78 o 
 -10   7   1      436.67      512.97     21.32 o 
  -9   7   1        0.46        8.04      5.82 o 
  -8   7   1      684.77      595.13     17.77 o 
  -7   7   1      242.11      205.66     10.59 o 
  -6   7   1     1913.78     1816.00     30.88 o 
  -5   7   1      798.22      820.89     17.86 o 
  -4   7   1      817.73      797.29     20.92 o 
  -3   7   1     2236.66     2508.22     42.67 o 
  -2   7   1     2122.05     1837.58     33.17 o 
  -1   7   1      336.43      416.05      9.56 o 
   0   7   1      877.16      899.62     15.04 o 
   1   7   1      192.20      199.63      6.01 o 
   2   7   1      663.81      838.50     17.50 o 
   3   7   1      301.25      469.92     14.42 o 
   4   7   1      759.40      829.72     20.70 o 
   5   7   1      645.54      631.33     18.53 o 
   6   7   1       16.60       11.46      3.54 o 
   7   7   1       28.94       17.03      4.34 o 
   8   7   1      142.59      178.41     10.03 o 
   9   7   1      382.11      369.21     14.39 o 
  10   7   1      483.31      457.55     16.76 o 
  11   7   1      221.24      214.94     17.62 o 
  12   7   1       18.28       18.03      8.03 o 
  13   7   1      221.58      180.05     59.13 o 
  14   7   1      155.03      162.63     23.36 o 
 -12   8   1       18.62       43.87     17.92 o 
 -11   8   1       47.23       32.42     10.35 o 
 -10   8   1       48.65       36.28      8.72 o 
  -9   8   1       36.71       33.48      8.22 o 
  -8   8   1       51.35       20.80     10.06 o 
  -7   8   1        0.99       -0.80      3.69 o 
  -6   8   1       47.41       35.04      6.82 o 
  -5   8   1     1114.71     1078.12     29.31 o 
  -4   8   1      197.68      200.97     24.21 o 
  -3   8   1      283.02      271.68     12.07 o 
  -2   8   1      909.97      947.48     22.47 o 
  -1   8   1      461.76      417.67     21.72 o 
   0   8   1      717.43      730.45     15.34 o 
   1   8   1     1553.74     1593.92     20.91 o 
   2   8   1     4564.67     5012.66     61.23 o 
   3   8   1     3381.46     3177.48     42.29 o 
   4   8   1      321.04      309.43     16.47 o 
   5   8   1      219.66      148.90      9.98 o 
   6   8   1       80.78       67.20      6.14 o 
   7   8   1     1061.41     1091.44     22.90 o 
   8   8   1       63.07       61.02      6.97 o 
   9   8   1      400.62      396.77     17.21 o 
  10   8   1      626.15      599.09     19.20 o 
  11   8   1       51.85       56.05      9.83 o 
  12   8   1        3.75        0.29      6.61 o 
  13   8   1        0.47       16.43     10.25 o 
  14   8   1       14.95       20.13     12.41 o 
 -12   9   1        3.97       18.85     11.26 o 
 -11   9   1        0.39        5.90      9.23 o 
 -10   9   1      157.13      174.95     17.90 o 
  -9   9   1       78.43       66.13     13.77 o 
  -8   9   1        1.78        6.78      7.13 o 
  -7   9   1       69.77       76.01      9.86 o 
  -6   9   1       75.31       60.62      8.40 o 
  -5   9   1     1269.66     1229.92     30.09 o 
  -4   9   1     1371.93     1273.29     34.27 o 
  -3   9   1     1440.69     1453.01     31.51 o 
  -2   9   1      699.85      626.77     18.44 o 
  -1   9   1      185.91      246.41      8.31 o 
   0   9   1      318.31      306.56      8.44 o 
   1   9   1      992.25     1016.58     16.32 o 
   2   9   1      106.17      161.85      7.32 o 
   3   9   1      643.77      638.81     18.48 o 
   4   9   1       25.78       33.70      5.94 o 
   5   9   1      272.28      323.54     14.16 o 
   6   9   1     1133.38     1044.22     42.40 o 
   7   9   1      962.89      878.79     32.18 o 
   8   9   1      393.47      397.29     14.35 o 
   9   9   1       20.04       25.49      5.88 o 
  10   9   1       83.08       83.05      9.17 o 
  11   9   1      208.19      200.62     15.61 o 
  12   9   1        8.91       13.98     10.88 o 
  13   9   1       51.73       65.47     16.88 o 
 -11  10   1        5.23        0.76     13.65 o 
 -10  10   1        6.27       11.43     15.42 o 
  -9  10   1      135.51      133.60     18.32 o 
  -8  10   1       15.17       28.49     12.65 o 
  -7  10   1       38.88       40.89     10.30 o 
  -6  10   1       68.12       33.94      7.17 o 
  -5  10   1      179.34      139.97     17.30 o 
  -4  10   1      520.80      492.69     18.34 o 
  -3  10   1     2061.83     1892.02     43.78 o 
  -2  10   1      252.04      256.12     12.31 o 
  -1  10   1     1269.00     1255.04     21.31 o 
   0  10   1     1854.94     1706.70     23.78 o 
   1  10   1      969.41     1001.88     16.91 o 
   2  10   1      684.85      711.28     15.51 o 
   3  10   1      129.21      126.40      7.74 o 
   4  10   1        5.26       11.19      3.60 o 
   5  10   1        7.06       10.65      5.02 o 
   6  10   1     2914.32     2694.66     51.39 o 
   7  10   1        0.05        2.97      5.36 o 
   8  10   1      462.86      403.28     18.37 o 
   9  10   1      487.47      438.49     20.14 o 
  10  10   1        9.25       10.64      6.43 o 
  11  10   1       87.62       80.16     11.59 o 
  12  10   1       52.90       56.09     10.81 o 
  13  10   1       33.79       21.57      9.62 o 
 -11  11   1      139.31      145.96     31.70 o 
 -10  11   1      219.51      192.38     32.99 o 
  -9  11   1       12.49       17.50      9.87 o 
  -8  11   1      157.99      117.67     23.84 o 
  -7  11   1       22.43       22.97      9.54 o 
  -6  11   1      106.80      112.73     11.65 o 
  -5  11   1       60.57       51.09     10.08 o 
  -4  11   1       20.66       21.29      5.98 o 
  -3  11   1      106.93       91.38      9.43 o 
  -2  11   1      126.61       85.97      8.97 o 
  -1  11   1      485.97      569.75     15.35 o 
   0  11   1      778.21      683.42     20.87 o 
   1  11   1      631.02      634.68     13.62 o 
   2  11   1      626.37      663.32     15.83 o 
   3  11   1      419.46      460.88     16.05 o 
   4  11   1       15.82       36.73      7.14 o 
   5  11   1        0.66       11.39      5.09 o 
   6  11   1       79.80       74.19      9.25 o 
   7  11   1      250.90      268.15     26.86 o 
   8  11   1      131.57      134.99     30.47 o 
   9  11   1       78.55       80.82     11.01 o 
  10  11   1      267.18      262.32     25.33 o 
  11  11   1       35.87       19.76      8.87 o 
  12  11   1      199.42      224.77     23.12 o 
  13  11   1       30.55       15.47     10.70 o 
 -10  12   1      141.97      171.71     32.70 o 
  -9  12   1       11.11       -0.95     14.92 o 
  -8  12   1      177.24      137.29     19.06 o 
  -7  12   1      102.47       76.82     14.31 o 
  -6  12   1      337.87      330.17     18.34 o 
  -5  12   1      408.61      396.11     18.57 o 
  -4  12   1      239.56      264.44     20.49 o 
  -3  12   1       11.20        4.12      4.94 o 
  -2  12   1      107.96      117.66     10.59 o 
  -1  12   1       25.50       13.40      3.83 o 
   0  12   1       38.47       27.71      4.36 o 
   1  12   1     1203.69     1172.44     20.29 o 
   2  12   1       43.46       67.80      6.52 o 
   3  12   1      406.54      394.21     12.60 o 
   4  12   1     1508.78     1577.15     37.04 o 
   5  12   1      213.01      184.80     17.39 o 
   6  12   1     1218.40     1187.04     33.27 o 
   7  12   1        9.04       11.20      5.89 o 
   8  12   1      381.42      385.41     19.64 o 
   9  12   1       88.57       74.68     11.05 o 
  10  12   1       11.33       33.88     12.27 o 
  11  12   1       10.99       -8.88     11.41 o 
  12  12   1       11.33        7.25     12.85 o 
  13  12   1        5.56       -0.36      9.82 o 
 -10  13   1      132.37      267.80     39.48 o 
  -9  13   1       28.70       12.23     17.42 o 
  -8  13   1       97.29       63.04     14.91 o 
  -7  13   1        3.84        1.03      8.12 o 
  -6  13   1       74.75       63.22     15.60 o 
  -5  13   1       13.97        4.29      6.43 o 
  -4  13   1     1248.30     1127.80     31.62 o 
  -3  13   1      982.97      901.71     27.36 o 
  -2  13   1     2681.86     2575.91     50.45 o 
  -1  13   1        0.14        2.42      3.99 o 
   0  13   1       28.61       14.29      3.89 o 
   1  13   1       52.37       39.02      6.19 o 
   2  13   1      220.63      236.04     10.97 o 
   3  13   1      785.63      775.82     30.05 o 
   4  13   1      406.07      456.07     17.20 o 
   5  13   1      216.62      181.28     14.30 o 
   6  13   1      731.17      732.22     25.74 o 
   7  13   1        4.63        4.22      5.68 o 
   8  13   1        0.86        6.26      6.13 o 
   9  13   1      284.02      248.28     24.89 o 
  10  13   1        0.08        7.82      9.29 o 
  11  13   1       86.64      102.43     21.36 o 
  12  13   1       70.32      117.50     24.46 o 
  -9  14   1       71.28       77.72     25.01 o 
  -8  14   1       59.53       35.79     19.97 o 
  -7  14   1        0.75       -2.83      8.78 o 
  -6  14   1      204.26      230.93     41.98 o 
  -5  14   1      174.17      169.82     22.19 o 
  -4  14   1       23.55       17.82      7.05 o 
  -3  14   1     1304.29     1240.73     33.77 o 
  -2  14   1      318.21      305.07     16.83 o 
  -1  14   1     1866.14     1819.30     51.87 o 
   0  14   1       17.00       29.54      7.14 o 
   1  14   1        4.55        9.62      4.39 o 
   2  14   1      322.65      362.30     13.68 o 
   3  14   1       21.31       11.19      5.08 o 
   4  14   1        2.05       10.59      5.31 o 
   5  14   1     1215.34     1155.95     29.68 o 
   6  14   1       20.52        7.88      6.49 o 
   7  14   1      125.06      143.30     14.18 o 
   8  14   1       43.44       39.09      9.13 o 
   9  14   1      142.90      140.35     20.91 o 
  10  14   1       15.02       14.19     10.67 o 
  11  14   1      329.34      351.25     31.98 o 
  12  14   1        2.15       13.72     12.36 o 
  -8  15   1       50.30       58.30     23.36 o 
  -7  15   1       20.02        4.49     15.07 o 
  -6  15   1      268.84      239.73     24.39 o 
  -5  15   1       19.05       14.25      9.13 o 
  -4  15   1      416.69      410.44     20.88 o 
  -3  15   1      184.26      178.09     14.67 o 
  -2  15   1       21.74       21.18      5.77 o 
  -1  15   1       59.36       59.40     12.88 o 
   0  15   1      201.62      200.96     12.68 o 
   1  15   1        8.71        8.85      4.66 o 
   2  15   1       16.22       12.38      4.65 o 
   3  15   1       82.81      105.38     10.58 o 
   4  15   1        2.75        7.10      5.26 o 
   5  15   1      363.78      343.41     18.47 o 
   6  15   1        0.09        6.41      5.60 o 
   7  15   1        3.40        5.68      6.63 o 
   8  15   1      337.63      345.17     21.10 o 
   9  15   1      123.46      118.63     19.99 o 
  10  15   1       44.11       75.75     18.02 o 
  11  15   1       40.07       30.30     14.56 o 
  -8  16   1       23.54       37.69     21.46 o 
  -7  16   1       58.30       67.79     23.71 o 
  -6  16   1        9.73        6.39     15.42 o 
  -5  16   1       19.19        6.72      8.99 o 
  -4  16   1      130.93      173.15     15.58 o 
  -3  16   1      439.55      439.45     21.32 o 
  -2  16   1      142.92      130.02     11.77 o 
  -1  16   1      119.47      105.05     12.24 o 
   0  16   1      265.15      271.35     26.87 o 
   1  16   1       77.39       93.83     10.45 o 
   2  16   1       35.72       42.73      6.89 o 
   3  16   1       69.17       63.94      9.04 o 
   4  16   1      274.97      238.62     15.53 o 
   5  16   1       40.50       26.51      8.59 o 
   6  16   1        3.78       10.76      6.39 o 
   7  16   1      181.34      190.32     15.24 o 
   8  16   1       22.96       17.22     19.62 o 
   9  16   1       40.75       57.13     15.91 o 
  10  16   1      149.34      118.39     20.60 o 
  11  16   1        0.72        4.08     11.71 o 
  -7  17   1       18.78       -5.14     14.53 o 
  -6  17   1       54.99       58.75     21.11 o 
  -5  17   1      120.89      147.20     29.30 o 
  -4  17   1      310.32      316.58     24.44 o 
  -3  17   1        7.65       13.51      7.56 o 
  -2  17   1       29.94       17.24      7.37 o 
  -1  17   1        5.85       13.64      7.65 o 
   0  17   1      221.64      244.03     15.06 o 
   1  17   1      123.92      154.09     12.72 o 
   2  17   1       18.29       16.70      7.34 o 
   3  17   1       98.65      108.00     12.21 o 
   4  17   1      165.39      187.98     14.93 o 
   5  17   1       99.00      128.34     13.71 o 
   6  17   1        0.28       -0.02      5.72 o 
   7  17   1        1.32       -3.90      5.46 o 
   8  17   1        0.07        4.95      7.53 o 
   9  17   1        2.03        5.08      8.75 o 
  10  17   1       75.11       48.59     13.72 o 
  -6  18   1        1.45       11.13     15.52 o 
  -5  18   1      217.36      256.07     38.19 o 
  -4  18   1       58.95       41.68     15.82 o 
  -3  18   1      275.24      278.08     20.44 o 
  -2  18   1       66.59       65.19     11.87 o 
  -1  18   1      344.16      351.95     22.73 o 
   0  18   1      261.07      317.46     20.03 o 
   1  18   1      551.72      635.54     22.63 o 
   2  18   1      665.61      710.02     28.76 o 
   3  18   1        9.58        5.93      6.71 o 
   4  18   1        0.09        2.97      6.09 o 
   5  18   1      155.07      151.76     24.01 o 
   6  18   1        1.44       10.53      7.00 o 
   7  18   1       10.43       16.54      8.11 o 
   8  18   1       21.35       18.53     10.48 o 
   9  18   1        0.33       -2.88      8.99 o 
  -4  19   1        2.12       -2.54     10.52 o 
  -3  19   1       42.09       42.74     11.08 o 
  -2  19   1      400.04      487.06     30.94 o 
  -1  19   1      215.11      247.83     19.16 o 
   0  19   1       22.88       30.89      9.09 o 
   1  19   1      220.35      326.29     22.02 o 
   2  19   1      119.75      108.37     14.63 o 
   3  19   1      114.24      108.48     26.03 o 
   4  19   1       34.64       22.94     10.81 o 
   5  19   1        0.18        1.69      6.93 o 
   6  19   1       42.28       30.63     13.85 o 
   7  19   1       56.73       56.22     13.68 o 
   8  19   1       25.75       40.17     12.80 o 
  -3  20   1      103.65      109.75     19.18 o 
  -2  20   1        5.40        6.50      8.24 o 
  -1  20   1       37.32       57.06     12.73 o 
   0  20   1       38.39       55.58     11.64 o 
   1  20   1      541.80      601.49     28.97 o 
   2  20   1       34.45       20.62     12.16 o 
   3  20   1      181.96      220.29     20.12 o 
   4  20   1        7.97       -1.87      8.21 o 
   5  20   1        8.23       14.00      8.45 o 
   6  20   1      130.80      180.61     17.10 o 
   7  20   1       52.41       43.84     13.26 o 
  -1  21   1        1.17       -1.73      8.47 o 
   0  21   1       45.76       62.93     15.95 o 
   1  21   1        0.76        2.06     13.48 o 
   2  21   1       95.63      122.43     17.06 o 
   3  21   1       10.80        8.78      9.35 o 
   4  21   1       26.80       17.60     10.13 o 
   5  21   1      270.89      262.86     22.66 o 
  -3 -20   2       71.04       62.67     13.03 o 
  -2 -20   2      107.20      109.65     15.90 o 
  -1 -20   2       17.13        8.70      9.52 o 
   0 -20   2      154.14      187.56     23.79 o 
  -6 -19   2      153.17      108.05     17.70 o 
  -5 -19   2       16.52        4.99      9.99 o 
  -4 -19   2       19.97       23.38     14.40 o 
  -3 -19   2       90.59       95.92     14.78 o 
  -2 -19   2       37.13       47.70     11.44 o 
  -1 -19   2        0.10        8.36      8.78 o 
   0 -19   2      109.27      104.92     14.60 o 
   1 -19   2        0.00        2.95      7.61 o 
   2 -19   2      385.79      455.11     54.36 o 
   3 -19   2      138.58      134.66     17.24 o 
  -7 -18   2        9.17       16.59     10.75 o 
  -6 -18   2      290.91      257.84     23.82 o 
  -5 -18   2       76.70       89.60     16.21 o 
  -4 -18   2        5.64        8.56      7.58 o 
  -3 -18   2      104.37      148.19     14.73 o 
  -2 -18   2        3.25       12.17      8.10 o 
  -1 -18   2      178.76      204.24     18.18 o 
   0 -18   2      111.27      109.02     10.90 o 
   1 -18   2       69.49       97.24     11.84 o 
   2 -18   2        9.07       29.74      9.49 o 
   3 -18   2      277.57      322.66     26.26 o 
   4 -18   2       73.36       94.85     18.38 o 
  -8 -17   2        6.60        6.45     13.55 o 
  -7 -17   2       57.99       41.59     14.50 o 
  -6 -17   2        9.15       17.87     10.47 o 
  -5 -17   2       54.97       31.90     10.61 o 
  -4 -17   2      240.76      225.65     16.69 o 
  -3 -17   2       74.28       64.59     16.15 o 
  -2 -17   2       94.56      110.31     13.85 o 
  -1 -17   2      192.30      197.09     28.74 o 
   0 -17   2        0.94       13.86      5.78 o 
   1 -17   2        2.45        6.80      5.75 o 
   2 -17   2       38.48       39.70      8.68 o 
   3 -17   2       63.95       88.40     16.70 o 
   4 -17   2       31.91       20.86     11.50 o 
   5 -17   2       58.55       88.13     24.33 o 
   6 -17   2       80.22       52.51     16.44 o 
  -9 -16   2      110.15      103.38     20.86 o 
  -8 -16   2       36.87       42.55     15.10 o 
  -7 -16   2      153.87      151.13     55.66 o 
  -6 -16   2       76.33       68.29     38.74 o 
  -5 -16   2       52.37       49.24     13.32 o 
  -4 -16   2       25.74       21.02      7.21 o 
  -3 -16   2       27.25       26.21      8.47 o 
  -2 -16   2        0.77       -9.73      4.87 o 
  -1 -16   2      362.03      395.64     15.54 o 
   0 -16   2      570.63      560.93     23.99 o 
   1 -16   2      328.61      297.27     14.50 o 
   2 -16   2        1.28        4.80      5.98 o 
   3 -16   2      127.67      150.00     19.43 o 
   4 -16   2        1.55       -6.04      8.15 o 
   5 -16   2        4.35       12.38     10.12 o 
   6 -16   2       17.64        6.47     10.64 o 
   7 -16   2        5.59       14.98     12.36 o 
 -10 -15   2        0.86       14.42     12.06 o 
  -9 -15   2       59.38       44.09     15.13 o 
  -8 -15   2       45.21       73.48     17.09 o 
  -7 -15   2       18.16       29.02     12.52 o 
  -6 -15   2       26.40       26.41     12.06 o 
  -5 -15   2      101.65      123.39     15.14 o 
  -4 -15   2      388.11      366.06     18.41 o 
  -3 -15   2       89.12       80.61     10.27 o 
  -2 -15   2      243.21      236.75     15.01 o 
  -1 -15   2       17.43       17.21      4.96 o 
   0 -15   2      184.59      214.18     14.31 o 
   1 -15   2       38.42       23.41      5.82 o 
   2 -15   2      289.71      321.83     19.51 o 
   3 -15   2      170.19      152.19     14.60 o 
   4 -15   2       35.40       21.45     10.60 o 
   5 -15   2       22.29       10.35      9.93 o 
   6 -15   2        3.45       -4.92     11.71 o 
   7 -15   2       46.29       27.40     20.64 o 
 -11 -14   2        7.27       14.94     13.14 o 
 -10 -14   2       63.02       46.78     16.24 o 
  -9 -14   2      214.44      221.56     26.58 o 
  -8 -14   2       19.75        4.60      9.09 o 
  -7 -14   2      159.73      159.68     21.43 o 
  -6 -14   2      214.60      239.38     46.25 o 
  -5 -14   2      908.41      932.37     30.57 o 
  -4 -14   2        0.01        2.33      5.86 o 
  -3 -14   2       83.30       84.83      9.83 o 
  -2 -14   2      126.49      111.32      8.17 o 
  -1 -14   2        8.03        3.62      3.82 o 
   0 -14   2        3.37        6.23      4.32 o 
   1 -14   2       51.91       53.75      7.60 o 
   2 -14   2        4.79        4.11      5.65 o 
   3 -14   2       56.23       74.87     10.60 o 
   4 -14   2       23.76       23.39      9.78 o 
   5 -14   2        0.04        2.54      8.21 o 
   6 -14   2        3.96       -0.04      8.41 o 
   7 -14   2        5.24        1.80      9.90 o 
   8 -14   2       13.00        6.61     10.47 o 
 -11 -13   2       60.21       62.56     17.42 o 
 -10 -13   2       53.97       48.27     43.25 o 
  -9 -13   2       87.53       86.48     28.68 o 
  -8 -13   2      226.82      202.16     39.36 o 
  -7 -13   2       61.70       60.17     14.21 o 
  -6 -13   2        2.09       -0.40      7.46 o 
  -5 -13   2      243.95      235.46     16.02 o 
  -4 -13   2      328.56      354.75     18.47 o 
  -3 -13   2      190.28      231.38     15.63 o 
  -2 -13   2        4.18        2.42      3.40 o 
  -1 -13   2        6.31       11.09      4.05 o 
   0 -13   2       14.19       25.09      5.29 o 
   1 -13   2        1.33       -1.25      4.41 o 
   2 -13   2      262.43      253.81     15.60 o 
   3 -13   2     1541.52     1497.67     37.51 o 
   4 -13   2       10.71        4.30      8.25 o 
   5 -13   2       50.16       47.91     11.93 o 
   6 -13   2        4.14        3.71     13.83 o 
   7 -13   2        0.20       -9.34      9.28 o 
   8 -13   2        1.14       13.99     10.86 o 
   9 -13   2        1.15       -6.16      9.95 o 
 -12 -12   2       45.10       15.30     32.30 o 
 -11 -12   2       78.45       67.57     39.76 o 
 -10 -12   2      115.51      105.92     18.78 o 
  -9 -12   2        9.65       10.98     22.59 o 
  -8 -12   2      246.49      207.92     38.44 o 
  -7 -12   2      145.58      109.12     17.70 o 
  -6 -12   2        1.60       -1.57      5.06 o 
  -5 -12   2      428.22      420.05     19.06 o 
  -4 -12   2      542.17      489.25     20.26 o 
  -3 -12   2       14.73       31.09      7.25 o 
  -2 -12   2        5.35       16.37      3.92 o 
  -1 -12   2       32.16       43.36      5.35 o 
   0 -12   2      505.91      478.60     13.19 o 
   1 -12   2     1318.15     1345.48     30.05 o 
   2 -12   2      483.39      439.22     18.46 o 
   3 -12   2       96.20       90.99     12.20 o 
   4 -12   2      703.21      639.65     23.04 o 
   5 -12   2      873.47      899.57     38.03 o 
   6 -12   2       40.17       15.07     28.05 o 
   7 -12   2      371.51      352.72     58.13 o 
   8 -12   2       22.54       21.09     11.39 o 
   9 -12   2       39.80        9.02     13.25 o 
  10 -12   2        2.45       -7.03     10.38 o 
 -12 -11   2        0.60        8.08     11.31 o 
 -11 -11   2        0.18       -0.28     10.24 o 
 -10 -11   2      252.08      261.33     26.78 o 
  -9 -11   2       62.15       38.02     12.74 o 
  -8 -11   2        1.56        0.28      7.19 o 
  -7 -11   2      150.14      138.10     27.23 o 
  -6 -11   2       12.82        9.68      8.59 o 
  -5 -11   2      377.40      404.23     18.14 o 
  -4 -11   2      501.94      461.24     28.41 o 
  -3 -11   2      219.07      254.74      9.86 o 
  -2 -11   2       21.12       23.28      4.31 o 
  -1 -11   2        0.01       -0.66      2.86 o 
   0 -11   2      244.88      222.82     10.01 o 
   1 -11   2     1029.53      940.38     30.27 o 
   2 -11   2      589.60      557.55     19.86 o 
   3 -11   2      160.62      151.49     13.96 o 
   4 -11   2        3.37        0.18      4.68 o 
   5 -11   2       31.20       12.96      8.54 o 
   6 -11   2      159.67      144.56     18.02 o 
   7 -11   2      105.81       85.06     15.63 o 
   8 -11   2       36.97       20.35     10.86 o 
   9 -11   2       28.74       21.58     24.43 o 
  10 -11   2        5.85        8.35     12.50 o 
 -12 -10   2       11.73       16.21     11.80 o 
 -11 -10   2      369.05      337.39     30.13 o 
 -10 -10   2        7.60        6.76     10.93 o 
  -9 -10   2       44.65       23.15     10.88 o 
  -8 -10   2       46.03       42.07     24.98 o 
  -7 -10   2      296.69      287.48     23.83 o 
  -6 -10   2      287.94      299.81     22.00 o 
  -5 -10   2     2277.04     2115.07     43.56 o 
  -4 -10   2       75.76       57.03      8.19 o 
  -3 -10   2      248.75      276.81      9.50 o 
  -2 -10   2      767.09      812.98     16.81 o 
  -1 -10   2      602.51      642.68     14.01 o 
   0 -10   2     1624.60     1625.49     26.77 o 
   1 -10   2       82.39       58.33      6.45 o 
   2 -10   2       54.86       77.83      7.02 o 
   3 -10   2        5.47        5.82      4.54 o 
   4 -10   2      166.04      169.83     15.45 o 
   5 -10   2      189.92      160.85     16.87 o 
   6 -10   2       70.80       79.14     14.15 o 
   7 -10   2      223.75      138.70     36.24 o 
   8 -10   2      221.87      227.75     22.79 o 
   9 -10   2      281.65      336.15     27.98 o 
  10 -10   2       15.91       40.55     19.32 o 
  11 -10   2        6.20       11.76     17.72 o 
 -13  -9   2       12.52        4.85      8.89 o 
 -12  -9   2        1.10        7.88      7.96 o 
 -11  -9   2        1.31       10.28      9.92 o 
 -10  -9   2        1.42       -2.49      7.20 o 
  -9  -9   2       34.31       12.72      8.99 o 
  -8  -9   2       45.89       52.42     12.04 o 
  -7  -9   2     1157.81      982.85     51.56 o 
  -6  -9   2      320.06      270.56     14.32 o 
  -5  -9   2      237.41      194.62     12.29 o 
  -4  -9   2      461.34      463.56     17.09 o 
  -3  -9   2     1582.85     1709.02     25.03 o 
  -2  -9   2     2113.85     2306.71     31.47 o 
  -1  -9   2       80.90       71.99      5.63 o 
   0  -9   2      249.05      217.82     10.26 o 
   1  -9   2      170.36      239.22     10.21 o 
   2  -9   2       52.20       58.96      5.28 o 
   3  -9   2      264.13      251.01      9.93 o 
   4  -9   2      109.75      128.62     16.75 o 
   5  -9   2     1158.06     1162.74     29.78 o 
   6  -9   2        5.53       14.00      7.77 o 
   7  -9   2      192.51      168.89     18.44 o 
   8  -9   2     1484.73     1606.97     66.66 o 
   9  -9   2        0.46        7.58      9.11 o 
  10  -9   2       17.83       21.07     11.62 o 
  11  -9   2        6.97       13.89     16.05 o 
 -13  -8   2      155.06      144.94     21.36 o 
 -12  -8   2       40.80       40.53     10.26 o 
 -11  -8   2       38.52       48.17      9.98 o 
 -10  -8   2      398.33      390.74     31.48 o 
  -9  -8   2        0.01       -5.42      6.39 o 
  -8  -8   2      244.09      237.81     21.39 o 
  -7  -8   2       52.74       51.37     12.60 o 
  -6  -8   2       19.50       28.52      7.37 o 
  -5  -8   2       60.28       78.12     14.55 o 
  -4  -8   2        6.69       21.72      5.14 o 
  -3  -8   2      114.54      159.56     10.49 o 
  -2  -8   2     1732.03     1718.10     24.63 o 
  -1  -8   2      111.69      155.51      6.98 o 
   0  -8   2     2146.13     2400.76     32.56 o 
   1  -8   2     1156.73     1321.42     24.20 o 
   2  -8   2      498.92      452.88     11.36 o 
   3  -8   2      119.57      120.12      7.02 o 
   4  -8   2      110.88      126.58      9.76 o 
   5  -8   2        5.14       -4.74      4.05 o 
   6  -8   2       56.93       70.38     12.02 o 
   7  -8   2      590.03      530.98     34.74 o 
   8  -8   2      330.69      304.56     23.30 o 
   9  -8   2        3.19        7.81      8.71 o 
  10  -8   2        4.26        6.32      8.96 o 
  11  -8   2      151.97      184.87     45.97 o 
  12  -8   2      127.29      147.11     21.91 o 
 -13  -7   2        3.38       20.44      9.83 o 
 -12  -7   2       29.35       30.02     10.11 o 
 -11  -7   2       37.64       42.36      9.38 o 
 -10  -7   2        2.44        2.67      5.96 o 
  -9  -7   2       78.94       75.80      9.89 o 
  -8  -7   2      781.03      730.34     32.81 o 
  -7  -7   2      179.55      178.61     11.97 o 
  -6  -7   2       26.73       23.97      5.39 o 
  -5  -7   2      755.51      702.53     20.17 o 
  -4  -7   2      486.40      549.17     17.00 o 
  -3  -7   2      130.68      174.09      8.40 o 
  -2  -7   2       38.34       28.02      3.31 o 
  -1  -7   2     2052.28     1955.70     34.05 o 
   0  -7   2       46.42       43.82      6.15 o 
   1  -7   2      365.62      365.72     17.27 o 
   2  -7   2        6.81       18.08      3.61 o 
   3  -7   2     1189.69     1237.63     21.73 o 
   4  -7   2      332.19      386.17     10.66 o 
   5  -7   2      376.16      344.34     14.20 o 
   6  -7   2      149.03      144.06     15.26 o 
   7  -7   2        9.42        4.63      6.29 o 
   8  -7   2       25.28       34.94      9.92 o 
   9  -7   2       15.81       15.19      9.29 o 
  10  -7   2      326.34      353.51     26.11 o 
  11  -7   2      508.39      515.46     23.36 o 
  12  -7   2       19.06       23.58      9.32 o 
 -13  -6   2       13.18       13.20      8.73 o 
 -12  -6   2      167.79      170.22     17.38 o 
 -11  -6   2       13.69        5.93      6.40 o 
 -10  -6   2       42.10       26.13      7.86 o 
  -9  -6   2       41.59       47.75     13.58 o 
  -8  -6   2     1309.55     1204.17     30.26 o 
  -7  -6   2       52.15       66.21     14.60 o 
  -6  -6   2      119.32       87.71      7.39 o 
  -5  -6   2      148.99      189.16     10.23 o 
  -4  -6   2     7064.69     7584.91    103.77 o 
  -3  -6   2     2277.42     2446.82     41.18 o 
  -2  -6   2      602.94      650.35     13.92 o 
  -1  -6   2     5402.20     5354.26     75.15 o 
   0  -6   2     1345.85     1315.84     25.86 o 
   1  -6   2       73.18       61.65     10.91 o 
   2  -6   2     3223.87     3548.95     45.14 o 
   3  -6   2      254.90      267.62      9.38 o 
   4  -6   2       34.16       51.21      6.25 o 
   5  -6   2       13.08       16.46      7.12 o 
   6  -6   2      148.83      120.42     14.26 o 
   7  -6   2        0.34        4.75      6.91 o 
   8  -6   2      378.39      351.89     33.07 o 
   9  -6   2        1.96        6.19      5.92 o 
  10  -6   2       42.10       39.73      9.98 o 
  11  -6   2      125.00      133.57     13.84 o 
  12  -6   2       14.97       12.30      8.37 o 
 -13  -5   2        0.11       -5.34     12.08 o 
 -12  -5   2      404.95      438.56     28.06 o 
 -11  -5   2       33.46       21.93     10.93 o 
 -10  -5   2       71.30       45.30     12.87 o 
  -9  -5   2       31.63       48.78     10.05 o 
  -8  -5   2       10.56        5.55      4.81 o 
  -7  -5   2      103.51      120.95      7.87 o 
  -6  -5   2       90.39       83.33      6.23 o 
  -5  -5   2       37.09       29.14      4.96 o 
  -4  -5   2     2031.51     2021.05     37.22 o 
  -3  -5   2       79.85       91.92     13.17 o 
  -2  -5   2     4424.48     4945.48     68.96 o 
  -1  -5   2      208.69      196.32     10.68 o 
   0  -5   2     1214.24     1283.82     24.23 o 
   1  -5   2      452.91      511.25     39.32 o 
   2  -5   2       56.70       60.35      4.37 o 
   3  -5   2      630.77      646.62     14.51 o 
   4  -5   2      429.09      439.10     11.83 o 
   5  -5   2      626.45      551.27     12.43 o 
   6  -5   2      323.67      360.13     11.52 o 
   7  -5   2      440.52      399.05     17.88 o 
   8  -5   2      520.27      469.04     18.03 o 
   9  -5   2      129.22      142.59     11.97 o 
  10  -5   2      265.33      222.46     15.03 o 
  11  -5   2       51.64       76.86     12.67 o 
  12  -5   2       17.19       14.80      8.09 o 
  13  -5   2       31.34       18.72     13.13 o 
 -13  -4   2      296.23      332.40     25.11 o 
 -12  -4   2        1.80       -2.10      6.52 o 
 -11  -4   2       84.36       83.04     10.95 o 
 -10  -4   2      504.98      545.12     21.09 o 
  -9  -4   2        8.32        3.57      3.18 o 
  -8  -4   2        0.34        3.24      2.82 o 
  -7  -4   2       80.70       75.91      6.53 o 
  -6  -4   2       68.93       80.46      7.30 o 
  -5  -4   2       73.27       48.57     10.04 o 
  -4  -4   2      574.46      670.41     23.41 o 
  -3  -4   2      485.50      461.09     18.00 o 
  -2  -4   2     1173.03     1256.10     30.98 o 
  -1  -4   2     3174.20     3202.24     67.74 o 
   0  -4   2     9855.56    10626.48    183.32 o 
   1  -4   2      738.12      747.33     13.50 o 
   2  -4   2       14.71       57.54      3.73 o 
   3  -4   2        2.05        3.41      2.29 o 
   4  -4   2      324.12      253.85     26.03 o 
   5  -4   2       37.75       38.31      4.17 o 
   6  -4   2      382.19      381.32      9.57 o 
   7  -4   2       24.34       41.84      5.37 o 
   8  -4   2        1.78        2.60      6.62 o 
   9  -4   2      452.94      464.48     18.25 o 
  10  -4   2      247.96      257.25     15.46 o 
  11  -4   2        3.82        4.13      7.35 o 
  12  -4   2        5.23        6.67      8.30 o 
  13  -4   2       35.11       27.80     14.58 o 
 -14  -3   2       27.63       13.93     13.63 o 
 -13  -3   2       73.97       79.37     17.62 o 
 -12  -3   2       43.22       29.40      6.61 o 
 -11  -3   2      242.71      249.47     12.33 o 
 -10  -3   2       87.44       69.77      7.64 o 
  -9  -3   2      151.01      166.52     13.14 o 
  -8  -3   2      122.88      122.17      8.68 o 
  -7  -3   2        0.48        6.16      3.82 o 
  -6  -3   2       72.77       39.94      3.45 o 
  -5  -3   2      141.17      135.83      4.35 o 
  -4  -3   2     1301.32     1340.68     50.79 o 
  -3  -3   2     3493.36     3452.62     64.98 o 
  -2  -3   2     8700.07     9123.30    145.08 o 
  -1  -3   2        1.24       14.49      5.02 o 
   0  -3   2     7892.36     8002.01    479.55 o 
   1  -3   2     7461.56     7547.33     82.57 o 
   2  -3   2        9.56       32.50      2.75 o 
   3  -3   2     3053.45     3289.19     45.83 o 
   4  -3   2      139.84      173.29      6.83 o 
   5  -3   2      183.08      211.60     11.89 o 
   6  -3   2     1382.80     1330.88     19.91 o 
   7  -3   2      659.59      678.25     15.30 o 
   8  -3   2     2937.10     2755.12     48.94 o 
   9  -3   2       26.98       14.22      5.61 o 
  10  -3   2      119.28      119.76     11.23 o 
  11  -3   2        1.07       -5.31      6.21 o 
  12  -3   2      200.92      283.42     28.05 o 
  13  -3   2       63.74       46.27     15.17 o 
 -14  -2   2       36.27      110.96     19.67 o 
 -13  -2   2        0.01       12.21      7.41 o 
 -12  -2   2      537.79      548.52     30.14 o 
 -11  -2   2      180.42      149.53      9.95 o 
 -10  -2   2      247.41      275.63     11.98 o 
  -9  -2   2       22.00        8.61      5.36 o 
  -8  -2   2        0.07       -3.72      3.21 o 
  -7  -2   2      522.03      495.31     13.05 o 
  -6  -2   2        1.66        1.16      2.47 o 
  -5  -2   2      735.73      696.18     12.01 o 
  -4  -2   2      515.63      459.22     10.96 o 
  -3  -2   2     2257.83     2414.18     48.03 o 
  -2  -2   2    14915.79    15801.34    239.19 o 
  -1  -2   2    21773.41    24500.21    361.80 o 
   1  -2   2     1871.08     1966.44     35.76 o 
   2  -2   2     1134.30     1242.77     25.37 o 
   3  -2   2     1488.11     1908.78     52.81 o 
   4  -2   2        0.23       11.71      3.76 o 
   5  -2   2       73.91      108.34      3.95 o 
   6  -2   2        1.24        2.81      1.96 o 
   7  -2   2      743.81      756.91     12.59 o 
   8  -2   2       60.77       76.42      5.63 o 
   9  -2   2       31.48       51.01      5.36 o 
  10  -2   2       16.88       11.01      3.59 o 
  11  -2   2       21.72       19.23      6.82 o 
  12  -2   2       24.48       19.07     12.58 o 
  13  -2   2        0.05        6.44     11.23 o 
 -14  -1   2       68.72       76.76     11.24 o 
 -13  -1   2       27.60       44.38      9.26 o 
 -12  -1   2      146.55      205.02     14.82 o 
 -11  -1   2      102.15       92.72      9.34 o 
 -10  -1   2      130.45      153.03     11.04 o 
  -9  -1   2        6.35        3.52      3.97 o 
  -8  -1   2      553.44      538.49     14.70 o 
  -7  -1   2      724.08      695.44     20.32 o 
  -6  -1   2     1460.95     1636.92     22.33 o 
  -5  -1   2      995.77     1047.27     17.97 o 
  -4  -1   2     2672.24     3053.33     42.99 o 
  -3  -1   2     1425.94     1264.98     21.06 o 
  -2  -1   2     1976.64     1747.48     34.67 o 
  -1  -1   2     1354.02     1376.31     27.19 o 
   1  -1   2        7.13       59.85      5.64 o 
   2  -1   2      156.39      164.57      9.98 o 
   3  -1   2     1117.20     1311.61     27.12 o 
   4  -1   2        2.72       14.28      2.16 o 
   5  -1   2       50.56       48.28      3.30 o 
   6  -1   2     1469.19     1416.32     19.48 o 
   7  -1   2       39.37       30.72      3.50 o 
   8  -1   2        6.38       11.75      3.83 o 
   9  -1   2      143.56      155.53      8.75 o 
  10  -1   2      394.80      342.49     14.52 o 
  11  -1   2       98.74      103.91     10.02 o 
  12  -1   2      356.32      431.13     23.81 o 
  13  -1   2        6.73        4.29     10.93 o 
  14  -1   2       18.80       37.29     14.43 o 
 -13   0   2       28.50       22.61      7.89 o 
 -12   0   2       12.73       23.48      7.59 o 
 -11   0   2       71.71       96.73      9.47 o 
 -10   0   2        6.63        6.85      4.87 o 
  -9   0   2        0.06        1.49      3.60 o 
  -8   0   2      696.22      658.48     16.18 o 
  -7   0   2     1268.35     1355.82     21.21 o 
  -6   0   2       38.14       70.10      4.65 o 
  -5   0   2      834.64      825.30     13.60 o 
  -4   0   2       29.81       33.28      3.32 o 
  -3   0   2    17058.80    17172.96    213.32 o 
  -2   0   2     6584.35     6590.65    106.10 o 
  -1   0   2     6009.32     6494.62    100.34 o 
   0   0   2      344.56      428.08     14.33 o 
   1   0   2        0.51       13.73      3.54 o 
   2   0   2     1277.93     1442.93     37.29 o 
   3   0   2      330.62      407.80      9.19 o 
   4   0   2        8.21       13.50      2.01 o 
   5   0   2     3034.08     3074.86     33.86 o 
   6   0   2     1082.54      969.91     20.46 o 
   7   0   2      417.44      413.82     15.30 o 
   8   0   2        1.14        7.82      2.95 o 
   9   0   2      736.07      756.87     15.85 o 
  10   0   2        0.93       -0.66      4.24 o 
  11   0   2      241.94      221.88     13.85 o 
  12   0   2      399.86      451.16     19.33 o 
  13   0   2      387.80      381.75     18.12 o 
  14   0   2        6.88       15.47     11.68 o 
 -13   1   2        6.01       -0.15      6.56 o 
 -12   1   2       56.55       52.84      9.49 o 
 -11   1   2      222.56      238.51     13.22 o 
 -10   1   2      153.98      148.70     15.13 o 
  -9   1   2       17.35       15.35      6.17 o 
  -8   1   2      122.46      105.26      6.65 o 
  -7   1   2      169.46      233.01      8.36 o 
  -6   1   2       64.02      101.03      8.60 o 
  -5   1   2     2576.53     2472.68     29.51 o 
  -4   1   2      932.14      884.49     13.41 o 
  -3   1   2      207.69      204.67      6.04 o 
  -2   1   2     1139.08     1179.05     24.11 o 
  -1   1   2      531.20      510.26     14.35 o 
   0   1   2     2771.68     2089.65     48.17 o 
   1   1   2     1239.72     1214.11     31.15 o 
   2   1   2       22.87       41.28      5.54 o 
   3   1   2     1109.46     1128.61     21.94 o 
   4   1   2      427.54      443.29      9.68 o 
   5   1   2     1332.57     1595.01     20.47 o 
   6   1   2      414.59      365.00      8.82 o 
   7   1   2        7.54       10.51      4.19 o 
   8   1   2      563.10      500.14     10.95 o 
   9   1   2       22.18       32.87      4.32 o 
  10   1   2     1629.00     1633.78     49.42 o 
  11   1   2      160.35      134.54     11.78 o 
  12   1   2      336.54      290.46     16.42 o 
  13   1   2      316.34      369.02     18.50 o 
  14   1   2      249.01      267.25     24.86 o 
 -13   2   2       74.31       86.47     11.29 o 
 -12   2   2      165.48      210.67     21.61 o 
 -11   2   2       66.02       87.30     10.73 o 
 -10   2   2       26.07       26.52      6.41 o 
  -9   2   2       43.35       37.38      6.05 o 
  -8   2   2      165.09      185.52      8.23 o 
  -7   2   2      649.96      664.80     13.82 o 
  -6   2   2      153.26      174.94      7.68 o 
  -5   2   2     6853.79     6967.22     64.14 o 
  -4   2   2      649.34      642.43     10.06 o 
  -3   2   2      700.97      856.00     12.25 o 
  -2   2   2    32048.21    33826.49    700.18 o 
  -1   2   2     2210.21     2147.55     48.87 o 
   0   2   2     8879.05     9195.63    193.33 o 
   1   2   2     7427.88     7383.32    157.59 o 
   2   2   2    16910.16    17339.63    362.04 o 
   3   2   2      421.29      395.80      8.64 o 
   4   2   2        5.27       32.18      2.75 o 
   5   2   2     3711.58     3888.09     38.17 o 
   6   2   2     4066.70     4045.69     40.73 o 
   7   2   2       14.17       20.82      3.20 o 
   8   2   2      220.13      187.43      6.94 o 
   9   2   2      119.53      128.92      8.17 o 
  10   2   2        1.13        6.79      4.84 o 
  11   2   2        0.70        2.70      4.84 o 
  12   2   2      174.43      150.52     18.79 o 
  13   2   2       18.50       27.41      8.64 o 
  14   2   2       39.79       76.80     16.62 o 
 -13   3   2       23.65       28.42     12.73 o 
 -12   3   2       10.09        6.19      6.41 o 
 -11   3   2      347.59      368.15     17.39 o 
 -10   3   2        1.28        5.96      4.91 o 
  -9   3   2       27.14       22.41      4.87 o 
  -8   3   2     2945.02     2962.23     41.76 o 
  -7   3   2      281.56      286.58      9.58 o 
  -6   3   2     2514.72     2400.76     27.62 o 
  -5   3   2      349.73      332.38      7.56 o 
  -4   3   2       83.42       56.98      3.29 o 
  -3   3   2    12324.05    12779.32    119.08 o 
  -2   3   2     4956.96     5484.05     59.59 o 
  -1   3   2     2802.62     3125.06     68.44 o 
   0   3   2    17552.63    18868.42    277.49 o 
   1   3   2     4130.65     4387.95     56.78 o 
   2   3   2     3992.50     4508.59    101.43 o 
   3   3   2     5941.75     5948.09     75.37 o 
   4   3   2      403.42      408.61      8.15 o 
   5   3   2     1215.50     1291.42     18.11 o 
   6   3   2       59.97       87.01      5.19 o 
   7   3   2      665.15      635.16     12.58 o 
   8   3   2       50.73       41.97      4.01 o 
   9   3   2      331.39      322.55     11.66 o 
  10   3   2      208.58      216.71     10.75 o 
  11   3   2      446.21      471.23     17.74 o 
  12   3   2        0.40       -2.67      8.84 o 
  13   3   2        8.90        8.45      8.09 o 
  14   3   2        2.82       18.04      7.95 o 
 -13   4   2       31.35       18.27     12.43 o 
 -12   4   2      272.14      324.46     29.25 o 
 -11   4   2        9.08       21.33      8.94 o 
 -10   4   2        2.37        9.79      4.97 o 
  -9   4   2       12.25       18.08      4.69 o 
  -8   4   2      520.98      502.30     17.36 o 
  -7   4   2        9.02       14.54      3.58 o 
  -6   4   2       26.32       22.35      3.15 o 
  -5   4   2     1850.69     1930.42     23.40 o 
  -4   4   2     1292.70     1074.41     15.75 o 
  -3   4   2     4927.77     5203.08     52.36 o 
  -2   4   2     3148.89     3464.60     40.40 o 
  -1   4   2     4299.13     4420.69     57.63 o 
   0   4   2      969.66     1049.66     17.84 o 
   1   4   2     2396.52     2387.33     34.58 o 
   2   4   2      175.31      221.96      9.67 o 
   3   4   2       10.05        4.21      1.98 o 
   4   4   2     1431.15     1487.06     22.37 o 
   5   4   2      959.06      901.88     14.48 o 
   6   4   2     2314.45     2513.84     31.00 o 
   7   4   2      324.06      314.20      7.15 o 
   8   4   2     1021.45      980.02     24.39 o 
   9   4   2       42.20       31.14      5.48 o 
  10   4   2       81.04       59.09      6.71 o 
  11   4   2      511.94      472.74     26.44 o 
  12   4   2        0.46        1.14      5.10 o 
  13   4   2        7.68       12.60      7.11 o 
  14   4   2        0.27       17.30      7.43 o 
 -13   5   2        5.41       29.25     14.48 o 
 -12   5   2        7.77        0.60     11.13 o 
 -11   5   2       89.21       99.38     18.17 o 
 -10   5   2      194.79      213.67     33.37 o 
  -9   5   2      724.10      646.54     27.64 o 
  -8   5   2       10.70       13.43      3.78 o 
  -7   5   2      359.89      439.52     11.14 o 
  -6   5   2     3229.01     3164.61     37.53 o 
  -5   5   2       24.00        7.73      1.90 o 
  -4   5   2     2555.59     2914.05     38.68 o 
  -3   5   2      487.98      640.56     11.02 o 
  -2   5   2      128.90      133.98      7.32 o 
  -1   5   2      560.18      599.19     11.02 o 
   0   5   2     5118.96     4838.91     55.52 o 
   1   5   2     2197.47     2168.32     33.47 o 
   2   5   2      286.30      363.69     10.56 o 
   3   5   2       53.40       49.43      5.54 o 
   4   5   2     2852.38     3099.79     43.27 o 
   5   5   2     3227.01     3213.49     36.17 o 
   6   5   2      148.23      204.27      6.91 o 
   7   5   2      632.23      598.16     12.83 o 
   8   5   2       42.48       45.26      5.61 o 
   9   5   2        2.88        5.37      3.28 o 
  10   5   2       78.03       66.92      6.90 o 
  11   5   2       44.56       45.36     10.54 o 
  12   5   2        4.64       12.81      5.82 o 
  13   5   2        0.20        7.22      6.81 o 
  14   5   2       61.59       61.33      9.99 o 
 -12   6   2       89.76       72.48     17.22 o 
 -11   6   2       89.89       80.33     13.16 o 
 -10   6   2      136.58      136.44     15.06 o 
  -9   6   2      510.76      481.17     18.83 o 
  -8   6   2      396.26      373.41     13.85 o 
  -7   6   2       38.37       25.78      5.17 o 
  -6   6   2      579.59      590.15     15.57 o 
  -5   6   2        0.42       20.71      4.22 o 
  -4   6   2     2296.90     2390.18     33.84 o 
  -3   6   2      551.17      559.70     15.58 o 
  -2   6   2       63.98       69.00      8.80 o 
  -1   6   2      496.88      595.05     11.85 o 
   0   6   2     3692.42     3450.13     38.03 o 
   1   6   2      554.33      505.52      9.91 o 
   2   6   2     4167.49     4310.57     53.93 o 
   3   6   2     1342.98     1414.94     29.83 o 
   4   6   2        9.51       21.32      9.33 o 
   5   6   2      469.83      543.55      9.97 o 
   6   6   2      549.87      486.78     10.35 o 
   7   6   2     1641.81     1676.11     25.19 o 
   8   6   2      562.30      585.47     13.82 o 
   9   6   2       35.17       33.03      4.62 o 
  10   6   2      376.13      345.17     11.42 o 
  11   6   2      562.83      601.30     17.14 o 
  12   6   2      129.21      109.52      9.76 o 
  13   6   2       77.28       79.19      9.23 o 
  14   6   2       89.40       92.05     18.92 o 
 -12   7   2       48.97       58.25     17.47 o 
 -11   7   2       78.16       82.30     19.57 o 
 -10   7   2       42.06       44.38     10.77 o 
  -9   7   2      199.25      185.54     16.08 o 
  -8   7   2      965.90      872.83     21.79 o 
  -7   7   2       53.17       59.96      6.96 o 
  -6   7   2     1019.29      993.69     21.32 o 
  -5   7   2       66.25       62.38      6.04 o 
  -4   7   2     1149.57     1178.34     21.27 o 
  -3   7   2       40.89       30.64      5.02 o 
  -2   7   2      604.17      562.32     11.55 o 
  -1   7   2      566.76      488.28     11.91 o 
   0   7   2       47.55       57.63      4.92 o 
   1   7   2     2454.36     2801.86     33.21 o 
   2   7   2     3262.78     3230.40     37.61 o 
   3   7   2      479.83      582.13     16.03 o 
   4   7   2      182.32      156.63      9.15 o 
   5   7   2      434.04      372.12     10.90 o 
   6   7   2      286.60      318.06     10.83 o 
   7   7   2       57.60       48.23      3.59 o 
   8   7   2       74.54       70.98      7.57 o 
   9   7   2       66.80       76.39      7.75 o 
  10   7   2      923.00      868.33     24.93 o 
  11   7   2       69.41       58.05      9.68 o 
  12   7   2       59.89       76.96     13.43 o 
  13   7   2       50.51       45.45     17.40 o 
  14   7   2      119.38       82.51     18.77 o 
 -12   8   2      186.98      168.12     19.25 o 
 -11   8   2       12.96       27.73     10.81 o 
 -10   8   2      220.32      269.60     24.41 o 
  -9   8   2      200.31      177.69     16.27 o 
  -8   8   2        1.36        3.61      4.69 o 
  -7   8   2       17.65       14.47      4.92 o 
  -6   8   2        6.50        4.23      3.83 o 
  -5   8   2       46.85       42.56      5.56 o 
  -4   8   2     1102.07     1154.62     26.92 o 
  -3   8   2        1.35        4.80      3.81 o 
  -2   8   2       11.03        1.17      2.03 o 
  -1   8   2      270.58      230.34      8.17 o 
   0   8   2      875.29     1035.16     15.62 o 
   1   8   2     4028.02     4363.71     48.86 o 
   2   8   2       67.70       90.63      5.34 o 
   3   8   2      150.98      159.30      7.20 o 
   4   8   2      407.93      409.22     27.51 o 
   5   8   2      371.92      344.46     13.90 o 
   6   8   2      446.88      451.18     13.51 o 
   7   8   2      234.20      254.65     13.75 o 
   8   8   2      209.37      199.34     10.75 o 
   9   8   2      246.65      246.79     12.46 o 
  10   8   2        7.10        6.61      5.63 o 
  11   8   2        0.95        1.26      5.31 o 
  12   8   2      410.42      401.24     20.97 o 
  13   8   2      205.25      245.85     46.92 o 
  14   8   2       23.39       26.26     13.95 o 
 -12   9   2        4.19        6.86     10.73 o 
 -11   9   2       39.21       22.51     10.98 o 
 -10   9   2       70.89       71.98     13.49 o 
  -9   9   2        3.09       -1.27     11.36 o 
  -8   9   2      216.37      238.18     21.34 o 
  -7   9   2      661.46      600.84     27.31 o 
  -6   9   2      184.95      169.09     12.40 o 
  -5   9   2      849.25      813.25     28.77 o 
  -4   9   2       60.42       43.24      6.74 o 
  -3   9   2      106.95       43.75      6.38 o 
  -2   9   2       52.26       77.21      5.39 o 
  -1   9   2      693.18      750.47     16.23 o 
   0   9   2      153.52      188.81      6.72 o 
   1   9   2       12.87       30.30      3.88 o 
   2   9   2     4320.23     4228.31     49.28 o 
   3   9   2     1199.30     1183.12     19.90 o 
   4   9   2      215.76      188.24     14.38 o 
   5   9   2        9.22       20.76      7.22 o 
   6   9   2       71.96       81.52      6.84 o 
   7   9   2      325.47      365.29     13.11 o 
   8   9   2        6.54       -0.57      3.80 o 
   9   9   2        0.07        5.05      4.43 o 
  10   9   2      287.94      267.36     13.78 o 
  11   9   2      626.76      602.64     20.56 o 
  12   9   2       84.01       94.26     12.51 o 
  13   9   2       14.78       23.09     11.19 o 
 -11  10   2       28.84       25.33     11.35 o 
 -10  10   2       11.27       22.60     10.47 o 
  -9  10   2      249.80      258.42     32.89 o 
  -8  10   2      161.58      131.14     17.17 o 
  -7  10   2      133.78      143.46     12.79 o 
  -6  10   2     2772.94     2580.27     50.84 o 
  -5  10   2      859.44      860.82     25.31 o 
  -4  10   2      223.51      201.99     12.57 o 
  -3  10   2        9.29       24.20      5.46 o 
  -2  10   2      887.07      891.33     21.92 o 
  -1  10   2       61.16       79.01      6.23 o 
   0  10   2     1687.98     1764.32     26.42 o 
   1  10   2       18.95       19.24      3.65 o 
   2  10   2       20.50       -0.43      2.48 o 
   3  10   2       84.85      141.51      7.35 o 
   4  10   2       45.60       66.78      5.78 o 
   5  10   2     1523.85     1581.90     35.07 o 
   6  10   2       37.06       58.35     16.15 o 
   7  10   2       24.87       31.99      7.23 o 
   8  10   2       28.82       12.83      4.97 o 
   9  10   2       96.89       86.16      8.67 o 
  10  10   2      464.62      468.20     22.00 o 
  11  10   2      201.75      252.25     17.26 o 
  12  10   2      100.93      111.82     21.11 o 
  13  10   2        1.09        9.69      9.94 o 
 -11  11   2       10.89        4.36     10.41 o 
 -10  11   2       60.78       73.93     23.56 o 
  -9  11   2       23.82       31.60     17.02 o 
  -8  11   2      176.87      177.50     28.20 o 
  -7  11   2       29.71       17.36      7.02 o 
  -6  11   2      206.29      182.79     13.92 o 
  -5  11   2      232.69      193.09     22.63 o 
  -4  11   2      932.15      832.84     31.54 o 
  -3  11   2       74.01       70.36      8.53 o 
  -2  11   2       56.01       45.95     10.98 o 
  -1  11   2      206.59      201.88      9.84 o 
   0  11   2      136.18      141.40     11.00 o 
   1  11   2      840.15      876.74     17.97 o 
   2  11   2      514.50      496.62     13.21 o 
   3  11   2      169.73      160.45      8.23 o 
   4  11   2      961.75      901.55     21.38 o 
   5  11   2      988.51      929.28     26.33 o 
   6  11   2        0.11        2.45      4.75 o 
   7  11   2      546.75      567.07     40.86 o 
   8  11   2      194.40      195.80     20.49 o 
   9  11   2      188.78      183.77     17.66 o 
  10  11   2      182.96      176.13     17.77 o 
  11  11   2      149.01      176.17     16.98 o 
  12  11   2        0.01        1.27      6.97 o 
  13  11   2        0.10       13.42      8.96 o 
 -10  12   2       93.99      104.23     26.81 o 
  -9  12   2        1.95       16.27     15.67 o 
  -8  12   2       15.22      -15.72     11.93 o 
  -7  12   2      111.72      109.12     26.01 o 
  -6  12   2      134.97      128.50     12.83 o 
  -5  12   2      144.16      170.95     19.83 o 
  -4  12   2        5.60       13.11      5.61 o 
  -3  12   2      757.56      702.89     23.00 o 
  -2  12   2       14.47        5.35      5.23 o 
  -1  12   2      294.09      312.77     10.74 o 
   0  12   2      420.09      396.51     16.20 o 
   1  12   2      193.79      187.31      9.19 o 
   2  12   2      179.60      172.48      9.03 o 
   3  12   2     1614.13     1583.88     27.03 o 
   4  12   2      999.79     1019.31     24.99 o 
   5  12   2       86.99       87.49     10.25 o 
   6  12   2       22.01       31.51      7.57 o 
   7  12   2      544.05      480.20     24.03 o 
   8  12   2        2.52       11.94      6.08 o 
   9  12   2      404.89      414.04     20.65 o 
  10  12   2       51.06       43.58     12.72 o 
  11  12   2        1.42        7.26      7.25 o 
  12  12   2        0.21       -7.75      6.71 o 
  13  12   2       23.84        9.55      8.79 o 
 -10  13   2      259.47      294.41     40.63 o 
  -9  13   2        0.17       14.97     17.42 o 
  -8  13   2        5.10        6.54     14.13 o 
  -7  13   2       96.32      103.13     24.61 o 
  -6  13   2      144.04      144.12     13.66 o 
  -5  13   2        0.34        8.12      6.30 o 
  -4  13   2       58.38       53.17      8.73 o 
  -3  13   2      424.60      337.46     22.07 o 
  -2  13   2      193.13      185.78     12.95 o 
  -1  13   2      487.66      449.43     15.54 o 
   0  13   2      331.11      315.01     11.72 o 
   1  13   2      156.47      151.81     11.73 o 
   2  13   2      304.04      292.61     11.70 o 
   3  13   2      582.72      548.35     18.22 o 
   4  13   2      203.17      225.85     13.19 o 
   5  13   2      934.77      979.63     25.93 o 
   6  13   2        3.21        4.80      5.73 o 
   7  13   2      271.38      295.49     20.39 o 
   8  13   2      625.42      600.71     24.24 o 
   9  13   2      807.75      827.86     29.39 o 
  10  13   2      358.85      324.49     27.74 o 
  11  13   2        3.68        3.85     10.05 o 
  12  13   2       36.01       25.77     14.90 o 
  -9  14   2        9.72       16.67     18.47 o 
  -8  14   2       52.93      105.22     26.01 o 
  -7  14   2       14.96       -3.69     14.28 o 
  -6  14   2       14.71       13.13     14.13 o 
  -5  14   2      181.72      141.48     13.67 o 
  -4  14   2      572.00      536.23     22.15 o 
  -3  14   2      558.08      553.91     34.08 o 
  -2  14   2      151.05      136.96     12.15 o 
  -1  14   2      319.26      267.92     15.71 o 
   0  14   2       62.70       62.19      6.77 o 
   1  14   2      462.57      450.77     14.41 o 
   2  14   2      385.56      390.80     13.69 o 
   3  14   2       29.68       51.44      6.46 o 
   4  14   2       98.94      102.73     10.25 o 
   5  14   2       51.80       73.93      9.34 o 
   6  14   2        0.23        4.18      4.91 o 
   7  14   2      614.39      566.20     28.88 o 
   8  14   2       74.65      115.25     13.40 o 
   9  14   2      117.25       74.84     11.93 o 
  10  14   2        0.96        8.76      9.58 o 
  11  14   2        6.40       17.10     26.48 o 
  12  14   2       52.61       47.73     15.61 o 
  -8  15   2      159.91      153.49     31.10 o 
  -7  15   2        3.10       -9.13     14.28 o 
  -6  15   2       17.13       14.83     15.72 o 
  -5  15   2       72.91       34.42     10.69 o 
  -4  15   2       72.32       46.60     11.30 o 
  -3  15   2       19.52       21.17     10.08 o 
  -2  15   2      353.18      349.40     18.53 o 
  -1  15   2        0.79       10.88      6.00 o 
   0  15   2     1400.25     1396.95     30.84 o 
   1  15   2      389.75      403.01     20.89 o 
   2  15   2       31.16       39.20      6.30 o 
   3  15   2        0.23       -6.79      3.87 o 
   4  15   2      504.90      516.03     19.41 o 
   5  15   2       23.94       22.36      6.63 o 
   6  15   2      543.88      515.87     30.43 o 
   7  15   2      124.14      112.08     13.60 o 
   8  15   2      183.15      181.36     16.41 o 
   9  15   2       36.20       45.52     10.13 o 
  10  15   2       81.38      116.96     20.40 o 
  11  15   2       73.12       74.82     38.16 o 
  12  15   2        7.06       13.29     12.20 o 
  -8  16   2        9.73       20.77     18.42 o 
  -7  16   2       11.93        6.94     18.02 o 
  -6  16   2        5.40        4.24     14.83 o 
  -5  16   2      243.37      223.68     20.91 o 
  -4  16   2       73.93       68.09     13.04 o 
  -3  16   2      695.32      667.81     25.51 o 
  -2  16   2       27.45       21.81      8.27 o 
  -1  16   2        2.28       -2.58      6.91 o 
   0  16   2       58.15       65.86     11.10 o 
   1  16   2      118.46      136.10     18.73 o 
   2  16   2      214.70      244.98     12.76 o 
   3  16   2      105.10       78.89      9.61 o 
   4  16   2       10.30       12.18      6.64 o 
   5  16   2     1247.04     1278.06     41.65 o 
   6  16   2      423.80      402.42     19.76 o 
   7  16   2      156.50      149.79     13.58 o 
   8  16   2      101.30       94.12     19.68 o 
   9  16   2        0.03        0.77      8.39 o 
  10  16   2       97.86       82.87     18.08 o 
  11  16   2      143.32      117.18     22.19 o 
  -7  17   2      154.70      200.36     36.29 o 
  -6  17   2       75.96      103.98     26.71 o 
  -5  17   2       59.32       87.35     24.56 o 
  -4  17   2        0.90       -2.36      9.26 o 
  -3  17   2       63.36       49.88      9.79 o 
  -2  17   2        1.57       -2.54      5.72 o 
  -1  17   2        7.47        0.73      5.78 o 
   0  17   2        0.31       12.18      7.19 o 
   1  17   2     1133.01     1231.99     30.64 o 
   2  17   2       25.94       16.71      5.87 o 
   3  17   2      132.64      138.89     13.08 o 
   4  17   2      316.60      334.67     19.59 o 
   5  17   2      103.59       85.48     13.32 o 
   6  17   2       29.12       36.20      9.61 o 
   7  17   2        7.62       11.41      6.79 o 
   8  17   2       98.74      132.51     14.47 o 
   9  17   2      160.38      128.44     18.28 o 
  10  17   2      530.43      539.98     32.39 o 
  -6  18   2        3.31       14.48     17.27 o 
  -5  18   2       48.65       84.29     19.32 o 
  -4  18   2      139.35      141.64     18.28 o 
  -3  18   2       13.59        7.71      9.51 o 
  -2  18   2        0.67        1.03      6.70 o 
  -1  18   2       17.68       17.72      7.94 o 
   0  18   2       57.26       59.87     10.38 o 
   1  18   2      216.50      232.62     15.23 o 
   2  18   2      273.84      255.74     19.20 o 
   3  18   2      379.55      461.73     21.51 o 
   4  18   2      173.37      209.48     15.93 o 
   5  18   2      285.12      298.84     21.42 o 
   6  18   2       12.59       16.15      8.74 o 
   7  18   2       43.06       48.99     10.59 o 
   8  18   2        2.16        1.87      6.57 o 
   9  18   2        9.29        3.95      9.30 o 
  10  18   2        8.88        1.62      8.97 o 
  -5  19   2       32.48       62.77     16.72 o 
  -4  19   2      159.79      156.98     22.34 o 
  -3  19   2      211.38      202.44     18.26 o 
  -2  19   2        3.74       22.22      9.02 o 
  -1  19   2       24.18       22.88      9.50 o 
   0  19   2        1.40        4.37      6.75 o 
   1  19   2       34.62       30.19     11.01 o 
   2  19   2      369.90      425.64     24.41 o 
   3  19   2     1062.65     1135.24     39.52 o 
   4  19   2        8.59        8.70      6.98 o 
   5  19   2      210.13      214.93     19.37 o 
   6  19   2       86.13       80.07     26.41 o 
   7  19   2        4.67       25.10      8.87 o 
   8  19   2       44.68       69.02     14.21 o 
   9  19   2       15.13       19.08     11.70 o 
  -4  20   2        7.47       10.78     13.80 o 
  -3  20   2      304.73      300.30     33.86 o 
  -2  20   2        0.28       14.67      8.97 o 
  -1  20   2       65.94       77.05     13.09 o 
   0  20   2      115.42      121.19     23.42 o 
   1  20   2       40.87       34.93     12.90 o 
   2  20   2        5.13       11.89     11.41 o 
   3  20   2        7.42        6.17      8.24 o 
   4  20   2       19.50       27.82     10.97 o 
   5  20   2       47.34       50.38     16.67 o 
   6  20   2        9.12       21.83      8.73 o 
   7  20   2      200.74      246.09     19.50 o 
   8  20   2        7.45       20.57     11.03 o 
  -2  21   2       88.27       89.50     16.78 o 
  -1  21   2      240.29      258.50     21.46 o 
   0  21   2      103.18      108.24     15.78 o 
   1  21   2      183.10      186.81     27.60 o 
   2  21   2        2.29        7.57      9.06 o 
   3  21   2      142.10      133.93     17.61 o 
   4  21   2       55.50       53.25     14.32 o 
   5  21   2        5.89       12.66      8.63 o 
   6  21   2       83.56       92.28     13.64 o 
   2  22   2       20.48       10.02     23.59 o 
   3  22   2        6.48        3.67      8.92 o 
  -5 -19   3      330.77      299.12     31.50 o 
  -4 -19   3       14.45        5.59     11.84 o 
  -3 -19   3      211.43      197.32     24.85 o 
  -2 -19   3      240.90      252.28     21.22 o 
  -1 -19   3      443.20      603.11     40.85 o 
   0 -19   3        2.93       13.17      8.94 o 
   1 -19   3        2.94        5.18      8.73 o 
  -6 -18   3      409.51      459.70     33.64 o 
  -5 -18   3       46.19       32.46     11.82 o 
  -4 -18   3       35.03       38.35     11.76 o 
  -3 -18   3       17.47        8.06      8.47 o 
  -2 -18   3      123.44      126.84     15.64 o 
  -1 -18   3      169.36      203.97     18.60 o 
   0 -18   3       27.79       14.81      8.26 o 
   1 -18   3        9.02        7.90      7.29 o 
   2 -18   3        9.71        3.99      8.00 o 
   3 -18   3        4.06        4.19      8.50 o 
  -8 -17   3      336.11      353.47     35.04 o 
  -7 -17   3       23.37       28.09     14.61 o 
  -6 -17   3       42.60       67.08     13.89 o 
  -5 -17   3      604.32      556.59     31.43 o 
  -4 -17   3        1.72        7.02      9.15 o 
  -3 -17   3      131.45      156.89     14.42 o 
  -2 -17   3      138.41      131.35     15.05 o 
  -1 -17   3      161.23      160.77     16.40 o 
   0 -17   3       57.29       75.55      9.10 o 
   1 -17   3       24.40       28.56      7.09 o 
   2 -17   3       30.95       39.86     10.67 o 
   3 -17   3      114.83      139.33     40.08 o 
   4 -17   3        0.59        5.73      9.89 o 
   5 -17   3       20.77       26.12     13.84 o 
  -9 -16   3       27.43       28.75     14.02 o 
  -8 -16   3        0.44       -0.14     10.53 o 
  -7 -16   3        2.38       23.19     12.50 o 
  -6 -16   3       15.44       27.20     20.19 o 
  -5 -16   3        0.11        6.98      8.57 o 
  -4 -16   3      521.76      534.73     22.61 o 
  -3 -16   3        5.31       12.08      8.77 o 
  -2 -16   3       17.98       21.68      8.45 o 
  -1 -16   3       96.24      110.37     13.32 o 
   0 -16   3       61.45       74.91      8.86 o 
   1 -16   3       23.13       21.41      6.20 o 
   2 -16   3      274.44      323.31     36.85 o 
   3 -16   3       15.95       14.81      9.67 o 
   4 -16   3       33.51       10.50     10.70 o 
   5 -16   3       23.08       32.76     12.25 o 
   6 -16   3        3.50        4.28     13.70 o 
 -10 -15   3      113.81       79.57     19.49 o 
  -9 -15   3       13.13        9.15     11.92 o 
  -8 -15   3       94.73       86.26     28.90 o 
  -7 -15   3       57.60       59.64     15.41 o 
  -6 -15   3       55.47       44.98     14.46 o 
  -5 -15   3      143.15      144.97     20.56 o 
  -4 -15   3       51.41       57.87      9.36 o 
  -3 -15   3       38.05       27.37      7.83 o 
  -2 -15   3      104.70      119.75     12.05 o 
  -1 -15   3        2.05        4.01      4.62 o 
   0 -15   3       63.13       63.50      7.65 o 
   1 -15   3       71.68       81.18      8.72 o 
   2 -15   3      568.28      552.41     24.25 o 
   3 -15   3       81.48      110.91     28.63 o 
   4 -15   3      316.25      436.85     30.42 o 
   5 -15   3        7.97       14.17     10.38 o 
   6 -15   3       14.29       13.29     24.28 o 
   7 -15   3      143.58      111.34     20.07 o 
 -10 -14   3       48.48       41.74     26.21 o 
  -9 -14   3       10.79       15.43     11.46 o 
  -8 -14   3       16.35       28.46     12.30 o 
  -7 -14   3        8.46        8.07     12.95 o 
  -6 -14   3       73.31       70.78     22.46 o 
  -5 -14   3      562.89      477.34     36.96 o 
  -4 -14   3        0.91       10.98      6.89 o 
  -3 -14   3       91.03       90.72     15.17 o 
  -2 -14   3      107.59      108.22     10.81 o 
  -1 -14   3      191.44      184.16     12.83 o 
   0 -14   3       75.66       69.49      7.78 o 
   1 -14   3      195.89      190.16     18.63 o 
   2 -14   3        2.35       -2.09      4.70 o 
   3 -14   3       92.39      124.61     39.83 o 
   4 -14   3        5.42       10.84      9.05 o 
   5 -14   3       24.66       39.78     12.19 o 
   6 -14   3        3.06       -5.95      9.33 o 
   7 -14   3       14.57       20.89     11.61 o 
   8 -14   3        0.23      -12.43      9.56 o 
 -11 -13   3       20.46       26.88     13.96 o 
 -10 -13   3       64.37       34.42     13.53 o 
  -9 -13   3        0.22        1.63      9.54 o 
  -8 -13   3        6.93        8.94     19.07 o 
  -7 -13   3        8.62       11.12      9.57 o 
  -6 -13   3      153.67      134.10     30.15 o 
  -5 -13   3        2.57        7.11     11.38 o 
  -4 -13   3      150.78      159.14     21.40 o 
  -3 -13   3      508.25      550.62     22.32 o 
  -2 -13   3      203.39      206.08     10.47 o 
  -1 -13   3       53.18       66.32      7.62 o 
   0 -13   3        4.39        3.32      3.85 o 
   1 -13   3      932.81      891.46     24.10 o 
   2 -13   3       87.56       64.44      9.31 o 
   3 -13   3       13.02        9.43      6.35 o 
   4 -13   3      309.55      313.36     24.21 o 
   5 -13   3       78.14       50.65     12.97 o 
   6 -13   3        1.48       -4.59      8.42 o 
   7 -13   3      176.60      213.70     39.31 o 
   8 -13   3        7.23       21.73     12.10 o 
   9 -13   3       15.29        2.26     11.44 o 
 -11 -12   3       90.90       62.98     20.49 o 
 -10 -12   3       49.11       38.45     14.11 o 
  -9 -12   3        2.22       -0.61      9.02 o 
  -8 -12   3       69.03       46.03     13.54 o 
  -7 -12   3        0.51       -1.63      8.09 o 
  -6 -12   3       15.55       27.90     10.41 o 
  -5 -12   3      270.09      292.98     21.48 o 
  -4 -12   3     1177.41     1213.49     32.97 o 
  -3 -12   3      301.16      313.97     18.61 o 
  -2 -12   3      242.45      232.96     10.54 o 
  -1 -12   3       20.43       19.47      4.29 o 
   0 -12   3      150.23      131.87      9.90 o 
   1 -12   3      435.39      488.30     14.66 o 
   2 -12   3      533.92      445.46     37.97 o 
   3 -12   3        6.29       13.01      5.70 o 
   4 -12   3      115.19      122.38     17.97 o 
   5 -12   3        1.16       -1.89      7.18 o 
   6 -12   3      382.25      419.50     51.66 o 
   7 -12   3       14.23       10.68      9.90 o 
   8 -12   3      218.27      268.37     52.69 o 
   9 -12   3       12.86        9.20     10.79 o 
 -12 -11   3        8.81        5.20     20.32 o 
 -11 -11   3       81.46       38.97     19.44 o 
 -10 -11   3       20.08        2.78      9.79 o 
  -9 -11   3       10.09        0.42      9.29 o 
  -8 -11   3      186.22      187.89     33.79 o 
  -7 -11   3       30.46       30.95     10.92 o 
  -6 -11   3        9.61        1.07      6.22 o 
  -5 -11   3      213.00      242.09     14.86 o 
  -4 -11   3     2424.07     2312.08     50.72 o 
  -3 -11   3      155.17      170.91     12.75 o 
  -2 -11   3       20.66       18.11      5.43 o 
  -1 -11   3       24.03       15.16      5.06 o 
   0 -11   3     1815.54     1881.69     34.34 o 
   1 -11   3     3096.62     3093.65     42.50 o 
   2 -11   3     1517.08     1510.29     30.28 o 
   3 -11   3      159.18      137.56     11.82 o 
   4 -11   3       19.68       17.07      8.59 o 
   5 -11   3      277.78      225.09     48.04 o 
   6 -11   3      242.22      161.57     30.57 o 
   7 -11   3       30.47       27.78     10.93 o 
   8 -11   3      160.63      118.43     33.87 o 
   9 -11   3       16.83       11.09     11.21 o 
  10 -11   3       76.95       93.47     19.91 o 
 -12 -10   3       11.14       13.25     12.49 o 
 -11 -10   3        4.81       -5.26      9.47 o 
 -10 -10   3       24.91       13.90     13.78 o 
  -9 -10   3      355.39      327.26     27.80 o 
  -8 -10   3       10.94       17.90      9.41 o 
  -7 -10   3      326.03      305.91     24.89 o 
  -6 -10   3        1.01        2.57      9.43 o 
  -5 -10   3       39.13       51.22      8.11 o 
  -4 -10   3      882.01      866.84     25.29 o 
  -3 -10   3     1846.32     1826.66     27.74 o 
  -2 -10   3     1313.57     1287.04     22.57 o 
  -1 -10   3     3356.70     3359.94     47.70 o 
   0 -10   3     1642.48     1594.72     29.86 o 
   1 -10   3     1046.62     1038.26     23.09 o 
   2 -10   3      125.24      103.97      7.16 o 
   3 -10   3       23.15       37.84      6.83 o 
   4 -10   3      664.54      687.46     26.79 o 
   5 -10   3      225.38      228.15     20.09 o 
   6 -10   3       27.85       30.99     17.52 o 
   7 -10   3      551.55      533.22     30.49 o 
   8 -10   3       74.85       66.39     15.12 o 
   9 -10   3      123.11      115.92     19.20 o 
  10 -10   3       97.78       77.05     17.22 o 
  11 -10   3       53.35       65.41     17.75 o 
 -12  -9   3      132.68      124.66     22.21 o 
 -11  -9   3        0.09        3.92     10.37 o 
 -10  -9   3      146.03      190.18     23.17 o 
  -9  -9   3       57.50       79.60     24.38 o 
  -8  -9   3     1037.73      875.75    108.84 o 
  -7  -9   3       47.12       49.20     24.36 o 
  -6  -9   3        0.02        3.44      6.65 o 
  -5  -9   3        3.32       31.07      6.62 o 
  -4  -9   3       57.79       51.46     14.76 o 
  -3  -9   3       91.98       86.31      6.92 o 
  -2  -9   3     1084.15     1106.76     19.70 o 
  -1  -9   3      637.85      620.94     18.06 o 
   0  -9   3       34.85       39.03      5.64 o 
   1  -9   3       57.32       46.97      5.65 o 
   2  -9   3       85.38      102.01      7.02 o 
   3  -9   3        4.32        9.84      4.03 o 
   4  -9   3     2608.69     2472.24     47.12 o 
   5  -9   3        5.22       10.66      7.32 o 
   6  -9   3      704.92      594.30     29.57 o 
   7  -9   3      169.11      151.92     18.59 o 
   8  -9   3        7.63       17.38     10.44 o 
   9  -9   3      337.80      343.13     42.58 o 
  10  -9   3      127.01      152.40     21.19 o 
  11  -9   3       10.97       19.42     12.34 o 
 -13  -8   3       65.17       77.09     19.69 o 
 -12  -8   3        6.04        4.24      8.10 o 
 -11  -8   3       21.91       37.02      9.72 o 
 -10  -8   3      142.27      145.19     20.34 o 
  -9  -8   3      333.22      295.63     25.00 o 
  -8  -8   3      137.31      153.66     18.78 o 
  -7  -8   3      199.73      166.17     18.59 o 
  -6  -8   3       24.78       14.74      7.74 o 
  -5  -8   3        2.79       -0.72      3.81 o 
  -4  -8   3      223.16      215.56     11.83 o 
  -3  -8   3        1.85        8.77      2.83 o 
  -2  -8   3      233.26      219.57      7.96 o 
  -1  -8   3       10.76       15.68      4.54 o 
   0  -8   3        2.53       -1.54      4.79 o 
   1  -8   3      122.01       86.61      9.92 o 
   2  -8   3      120.93      114.52      8.47 o 
   3  -8   3     1308.58     1251.91     23.49 o 
   4  -8   3      284.97      300.52     16.90 o 
   5  -8   3        1.33       -1.96      8.54 o 
   6  -8   3      925.70      860.26     50.27 o 
   7  -8   3       72.16       31.09     10.22 o 
   8  -8   3      143.32      133.78     18.04 o 
   9  -8   3      457.46      514.72     30.95 o 
  10  -8   3       29.23       48.65     13.16 o 
  11  -8   3        6.99       19.17     11.78 o 
  12  -8   3       70.91       46.68     18.27 o 
 -13  -7   3      159.32      168.52     17.38 o 
 -12  -7   3      359.34      399.79     41.98 o 
 -11  -7   3       55.78       46.71      9.95 o 
 -10  -7   3       10.62        9.85      6.56 o 
  -9  -7   3     1314.97     1206.59     45.77 o 
  -8  -7   3       35.71       29.57      9.54 o 
  -7  -7   3      361.36      296.12     34.04 o 
  -6  -7   3      141.13      150.18     18.86 o 
  -5  -7   3       39.17       37.70      5.96 o 
  -4  -7   3       39.40       32.01      5.62 o 
  -3  -7   3      369.19      388.68     11.19 o 
  -2  -7   3     1703.82     1877.28     29.79 o 
  -1  -7   3     2247.99     2412.96     42.22 o 
   0  -7   3      783.77      845.75     21.31 o 
   1  -7   3      207.94      260.84     13.95 o 
   2  -7   3      268.52      362.28     10.83 o 
   3  -7   3     2664.57     2641.89     74.78 o 
   4  -7   3      175.63      171.90      8.65 o 
   5  -7   3     1229.11     1192.55     28.04 o 
   6  -7   3       67.16       71.74     12.15 o 
   7  -7   3       57.89       43.77     10.68 o 
   8  -7   3        6.43       13.02      9.07 o 
   9  -7   3       48.83       49.55     31.50 o 
  10  -7   3       58.68       79.06     15.80 o 
  11  -7   3       28.71       43.05     13.87 o 
  12  -7   3       11.78       -0.01      8.08 o 
 -13  -6   3      280.53      310.85     21.34 o 
 -12  -6   3      136.61      147.03     15.26 o 
 -11  -6   3       68.36       63.37     11.01 o 
 -10  -6   3       98.71      110.38     14.21 o 
  -9  -6   3       19.25       11.91      6.32 o 
  -8  -6   3       83.37       79.36      9.37 o 
  -7  -6   3     1759.84     1752.82     51.67 o 
  -6  -6   3       82.94       83.38      7.85 o 
  -5  -6   3     1374.90     1405.01     31.97 o 
  -4  -6   3      497.98      446.63     14.63 o 
  -3  -6   3      589.73      678.96     18.01 o 
  -2  -6   3      213.35      226.04      8.26 o 
  -1  -6   3      472.37      527.98     21.29 o 
   0  -6   3     1061.69      965.04     52.37 o 
   1  -6   3     4529.76     4800.77     59.53 o 
   2  -6   3     1034.12     1134.63     19.95 o 
   3  -6   3      235.17      223.75      9.26 o 
   4  -6   3       34.07       40.43      4.85 o 
   5  -6   3       32.81       30.92      8.81 o 
   6  -6   3        0.20       -6.20      4.87 o 
   7  -6   3      660.61      609.32     27.94 o 
   8  -6   3      409.46      423.89     24.81 o 
   9  -6   3        0.29       -0.39     12.13 o 
  10  -6   3      166.20      202.84     20.86 o 
  11  -6   3        1.74        3.41      6.47 o 
  12  -6   3        0.35        1.27      7.60 o 
 -13  -5   3      329.22      372.86     33.34 o 
 -12  -5   3      132.49      117.01     15.81 o 
 -11  -5   3       63.92       69.28     10.90 o 
 -10  -5   3      650.26      639.07     23.75 o 
  -9  -5   3       69.00       75.11      9.84 o 
  -8  -5   3      164.93      174.89     12.33 o 
  -7  -5   3      150.24      128.08     10.28 o 
  -6  -5   3      276.61      308.60     10.43 o 
  -5  -5   3      990.80      940.90     22.29 o 
  -4  -5   3     3402.33     3881.16     58.89 o 
  -3  -5   3     3625.46     3968.58     77.33 o 
  -2  -5   3      644.99      798.19     15.38 o 
  -1  -5   3      232.59      215.38      9.38 o 
   0  -5   3     2226.82     2446.81     48.12 o 
   1  -5   3     3209.02     3187.57     47.95 o 
   2  -5   3     2518.95     2658.16     35.51 o 
   3  -5   3      453.42      428.93     12.04 o 
   4  -5   3     1827.38     1992.13     32.94 o 
   5  -5   3        5.18        7.89      5.34 o 
   6  -5   3      969.60      950.91     32.86 o 
   7  -5   3      284.74      263.07     18.98 o 
   8  -5   3       15.92       11.23      7.52 o 
   9  -5   3       58.01       70.37      9.11 o 
  10  -5   3        1.25       12.68      6.79 o 
  11  -5   3      134.05      127.65     13.67 o 
  12  -5   3        1.53        5.17      7.51 o 
  13  -5   3       52.49       50.12     17.77 o 
 -13  -4   3        0.78       13.80      9.77 o 
 -12  -4   3      180.23      183.65     17.76 o 
 -11  -4   3      183.02      199.53     15.36 o 
 -10  -4   3       20.14       10.30      8.03 o 
  -9  -4   3       97.69       81.89     11.76 o 
  -8  -4   3      141.96      115.61     10.55 o 
  -7  -4   3       33.00       29.85      6.13 o 
  -6  -4   3     2492.79     2591.08     84.51 o 
  -5  -4   3      688.23      758.07     21.01 o 
  -4  -4   3      603.75      534.16     21.48 o 
  -3  -4   3     2707.03     2498.45     53.49 o 
  -2  -4   3      177.60      219.58     12.46 o 
  -1  -4   3     1642.66     1931.14     32.60 o 
   0  -4   3     2245.50     2153.08     42.28 o 
   1  -4   3     2362.83     2556.04     47.77 o 
   2  -4   3       18.57       16.61      2.73 o 
   3  -4   3     2355.27     2417.95     37.08 o 
   4  -4   3      189.94      202.39      7.87 o 
   5  -4   3      589.20      525.42     16.00 o 
   6  -4   3       53.47       59.22      4.71 o 
   7  -4   3        8.18       11.53      5.35 o 
   8  -4   3      196.16      142.88     11.05 o 
   9  -4   3       12.91       16.83      6.66 o 
  10  -4   3      603.13      573.66     21.83 o 
  11  -4   3      172.65      221.45     17.33 o 
  12  -4   3        0.39        5.02      7.00 o 
  13  -4   3        0.46       -0.05     12.33 o 
 -13  -3   3       41.84       37.46     11.55 o 
 -12  -3   3        0.07        1.06      7.85 o 
 -11  -3   3       36.52       21.65      9.18 o 
 -10  -3   3      102.04      108.54     12.37 o 
  -9  -3   3      354.73      316.76     32.80 o 
  -8  -3   3       55.23       39.21      4.77 o 
  -7  -3   3     1146.46     1131.63     19.60 o 
  -6  -3   3     1228.34     1276.93     29.01 o 
  -5  -3   3       96.09      121.16      9.54 o 
  -4  -3   3        6.77        8.86      5.59 o 
  -3  -3   3     1228.69     1196.52     31.57 o 
  -2  -3   3     1066.11     1266.48     31.13 o 
  -1  -3   3    10669.06    11730.67    182.14 o 
   0  -3   3      107.99      140.21     11.43 o 
   1  -3   3      457.44      394.96     10.58 o 
   2  -3   3      750.06      650.12     11.62 o 
   3  -3   3     2165.31     2285.15     34.45 o 
   4  -3   3      497.72      720.99     15.16 o 
   5  -3   3       68.08      120.28     18.55 o 
   6  -3   3      697.95      654.91     15.04 o 
   7  -3   3      186.13      192.59     17.53 o 
   8  -3   3     1134.77     1122.13     27.95 o 
   9  -3   3      200.14      243.80     37.74 o 
  10  -3   3        0.98        0.73      5.40 o 
  11  -3   3       77.78       67.73     10.19 o 
  12  -3   3       33.81       66.54     17.22 o 
  13  -3   3       19.62       23.01     14.08 o 
 -13  -2   3      174.12      219.98     25.21 o 
 -12  -2   3      109.30       99.02      9.32 o 
 -11  -2   3        2.82        4.74      4.42 o 
 -10  -2   3       30.23       31.81      9.65 o 
  -9  -2   3       66.23       59.78      6.36 o 
  -8  -2   3      772.42      746.20     17.22 o 
  -7  -2   3       27.31       25.48      4.76 o 
  -6  -2   3      436.73      508.54     11.98 o 
  -5  -2   3        3.86        6.19      5.76 o 
  -4  -2   3      238.53      255.73     13.78 o 
  -3  -2   3       23.12       19.82      5.35 o 
  -2  -2   3    25083.21    26611.46    396.23 o 
  -1  -2   3     5064.16     5837.84     95.62 o 
   0  -2   3     1051.99       -2.90      1.45 o 
   1  -2   3      742.41      671.16     13.63 o 
   2  -2   3     2776.42     2571.90     46.94 o 
   3  -2   3    11489.22    11866.26    181.60 o 
   4  -2   3     2192.88     2358.01     45.97 o 
   5  -2   3       34.49       23.87      3.11 o 
   6  -2   3       49.49       44.43      6.56 o 
   7  -2   3      348.42      342.50     13.78 o 
   8  -2   3       54.29       50.72      8.16 o 
   9  -2   3      408.57      332.69     17.26 o 
  10  -2   3      250.85      251.41     14.44 o 
  11  -2   3        0.12        3.65      5.94 o 
  12  -2   3      112.06      125.49     20.62 o 
  13  -2   3      100.20      110.96     20.22 o 
 -13  -1   3        6.91        7.49      6.84 o 
 -12  -1   3       26.60       44.16      7.90 o 
 -11  -1   3       49.52       48.43      7.62 o 
 -10  -1   3       31.98       41.61     10.59 o 
  -9  -1   3        3.41        1.52      3.78 o 
  -8  -1   3      396.38      292.82     14.47 o 
  -7  -1   3      570.76      556.66     13.03 o 
  -6  -1   3       84.47       66.76      5.65 o 
  -5  -1   3       85.77       81.32      5.00 o 
  -4  -1   3      195.47      151.79      8.82 o 
  -3  -1   3     2628.83     2516.86     49.94 o 
  -2  -1   3     1518.32     1584.32     33.74 o 
  -1  -1   3    27904.51    29070.26    427.65 o 
   1  -1   3     5600.99     5111.88    114.16 o 
   2  -1   3       31.20       89.90      6.40 o 
   3  -1   3     4429.88     4470.46     74.93 o 
   4  -1   3       39.96       81.13      7.02 o 
   5  -1   3      216.83      161.83      6.05 o 
   6  -1   3     1191.74     1151.52     16.38 o 
   7  -1   3     5580.82     5366.38     56.59 o 
   8  -1   3      203.00      215.97      8.12 o 
   9  -1   3       45.69       49.66      7.00 o 
  10  -1   3      142.45      148.29     10.29 o 
  11  -1   3        0.70       -1.34      7.11 o 
  12  -1   3       70.83       79.17     16.97 o 
  13  -1   3      253.41      209.90     25.06 o 
  14  -1   3       49.59       74.67     18.62 o 
 -13   0   3       12.02        3.24      6.84 o 
 -12   0   3       15.83       11.49      6.18 o 
 -11   0   3       59.97       59.11      8.34 o 
 -10   0   3      271.18      250.62     13.07 o 
  -9   0   3       28.96       19.26      4.89 o 
  -8   0   3      187.05      170.44     12.02 o 
  -7   0   3      881.00      981.28     17.36 o 
  -6   0   3      697.36      734.88     13.73 o 
  -5   0   3      170.21      166.26      8.02 o 
  -4   0   3      141.43      186.44      7.06 o 
  -3   0   3     1291.90     1418.44     23.62 o 
  -2   0   3     4745.27     5024.44     83.22 o 
  -1   0   3    18261.37    19411.81    406.42 o 
   0   0   3       30.00       55.46      6.59 o 
   1   0   3    20589.16    19505.65    405.32 o 
   2   0   3     3218.83     3428.35     79.67 o 
   3   0   3     3399.47     3652.69     62.55 o 
   4   0   3     1755.34     1907.42     28.94 o 
   5   0   3     2273.23     2454.53     27.94 o 
   6   0   3      317.65      346.92      8.93 o 
   7   0   3     2267.39     2248.65     28.50 o 
   8   0   3      492.45      484.02     11.95 o 
   9   0   3      186.43      191.45      8.40 o 
  10   0   3      163.08      174.23      9.17 o 
  11   0   3        4.89       18.50     10.18 o 
  12   0   3      337.39      361.52     16.75 o 
  13   0   3      194.18      203.16     24.01 o 
  14   0   3       12.03       19.07     11.88 o 
 -13   1   3       61.68       57.46     10.32 o 
 -12   1   3        8.62       26.41      7.87 o 
 -11   1   3       27.59       26.67      6.79 o 
 -10   1   3      476.15      476.27     17.17 o 
  -9   1   3        7.25        4.52      4.10 o 
  -8   1   3       65.15       72.85      6.05 o 
  -7   1   3       38.32       38.88      4.42 o 
  -6   1   3       96.97       89.32      5.32 o 
  -5   1   3      803.41      803.39     13.79 o 
  -4   1   3      182.48      231.92      6.52 o 
  -3   1   3     1938.03     1937.22     22.71 o 
  -2   1   3       26.87       77.07      5.41 o 
  -1   1   3     1850.17     1776.27     32.94 o 
   0   1   3    14897.17    14843.42    310.48 o 
   1   1   3      583.28      612.87     20.22 o 
   2   1   3     4534.26     4461.02    101.08 o 
   3   1   3     2051.05     2159.50     27.45 o 
   4   1   3     2805.53     2748.94     30.47 o 
   5   1   3      946.09      987.53     14.44 o 
   6   1   3      404.73      427.26      9.42 o 
   7   1   3     1408.43     1273.98     19.68 o 
   8   1   3       40.67       33.23      4.24 o 
   9   1   3       19.66       16.98      4.11 o 
  10   1   3       76.67      106.54     15.58 o 
  11   1   3        2.50       17.23      9.06 o 
  12   1   3        8.15       13.85      6.49 o 
  13   1   3        0.80       -2.57      5.73 o 
  14   1   3        0.46       15.07     11.63 o 
 -13   2   3      282.03      274.04     17.48 o 
 -12   2   3       46.66       44.28     10.51 o 
 -11   2   3      429.84      434.68     21.98 o 
 -10   2   3        0.45        3.18      6.91 o 
  -9   2   3      173.70      174.47      9.47 o 
  -8   2   3        1.57        3.59      3.44 o 
  -7   2   3      159.50      162.51     11.53 o 
  -6   2   3       66.53       71.59      5.05 o 
  -5   2   3     5513.53     5873.88     60.77 o 
  -4   2   3     1647.49     1711.91     25.60 o 
  -3   2   3     4507.30     4587.51     46.67 o 
  -2   2   3    10482.78    11456.32    119.95 o 
  -1   2   3     7133.17     7472.61    114.52 o 
   0   2   3      141.40      198.33      7.22 o 
   1   2   3      707.92      884.02     26.31 o 
   2   2   3      460.65      592.26     22.01 o 
   3   2   3     3491.68     3656.90     41.51 o 
   4   2   3       86.13      106.58      3.90 o 
   5   2   3     1604.10     1479.20     18.07 o 
   6   2   3      153.66      203.81      7.27 o 
   7   2   3       59.64       56.38      4.50 o 
   8   2   3      206.67      216.77      8.08 o 
   9   2   3     2418.12     2363.85     29.44 o 
  10   2   3      250.50      242.91     15.83 o 
  11   2   3       22.21       23.94      9.56 o 
  12   2   3       83.98       87.21     10.45 o 
  13   2   3       52.10       59.13     16.12 o 
  14   2   3        1.33       15.96      7.62 o 
 -13   3   3       59.90       64.82     10.31 o 
 -12   3   3      339.23      436.51     30.07 o 
 -11   3   3      102.05       93.76      9.55 o 
 -10   3   3        1.79        2.06      4.69 o 
  -9   3   3       70.31       42.89      6.02 o 
  -8   3   3      699.51      711.45     17.12 o 
  -7   3   3      349.76      332.73      9.90 o 
  -6   3   3     1303.17     1269.52     22.15 o 
  -5   3   3      874.96     1100.86     19.68 o 
  -4   3   3      137.96      212.00      6.36 o 
  -3   3   3       87.29       83.45      4.51 o 
  -2   3   3    14698.35    14909.30    154.61 o 
  -1   3   3     2886.35     3302.54     44.52 o 
   0   3   3     9572.44    10013.14    150.63 o 
   1   3   3     8445.93     9014.84    193.28 o 
   2   3   3     1515.37     1444.87     27.79 o 
   3   3   3      234.89      188.60      9.34 o 
   4   3   3     7050.80     7339.24     65.34 o 
   5   3   3       10.81       35.93      2.93 o 
   6   3   3        1.52       -1.29      1.85 o 
   7   3   3      401.48      378.26     10.41 o 
   8   3   3      687.94      715.31     14.55 o 
   9   3   3      294.55      303.74     11.30 o 
  10   3   3      597.29      524.59     17.79 o 
  11   3   3      606.99      570.96     19.39 o 
  12   3   3     1000.41      924.76     29.16 o 
  13   3   3        0.11        9.01      6.82 o 
  14   3   3        9.12       10.65      7.65 o 
 -13   4   3       17.13       15.87     12.08 o 
 -12   4   3       17.33       30.26      8.10 o 
 -11   4   3      107.51       98.38     22.84 o 
 -10   4   3       43.69       38.61      6.13 o 
  -9   4   3       52.36       42.53      5.84 o 
  -8   4   3     1107.52     1093.25     21.90 o 
  -7   4   3     2818.82     2688.42     38.45 o 
  -6   4   3       68.40       81.08      5.17 o 
  -5   4   3      667.97      745.38     14.97 o 
  -4   4   3    11238.09    11798.01    111.78 o 
  -3   4   3      326.64      289.75      6.49 o 
  -2   4   3     5533.80     5383.93     59.47 o 
  -1   4   3        0.58       33.17      5.42 o 
   0   4   3     2833.73     2812.68     39.09 o 
   1   4   3    12475.93    14224.49    173.79 o 
   2   4   3      604.60      497.10      9.31 o 
   3   4   3      850.96      877.41     14.26 o 
   4   4   3       39.09       33.80      2.99 o 
   5   4   3      662.87      678.58     13.88 o 
   6   4   3      443.87      513.71      9.92 o 
   7   4   3      662.22      605.28     11.60 o 
   8   4   3       27.60       40.00      4.76 o 
   9   4   3      348.86      344.77     12.11 o 
  10   4   3        6.42       -0.34      4.22 o 
  11   4   3      499.56      501.54     24.55 o 
  12   4   3      948.00      969.11     26.67 o 
  13   4   3        9.88        8.95      9.71 o 
  14   4   3       42.11       56.29     10.32 o 
 -13   5   3        0.06        2.05     11.58 o 
 -12   5   3      504.27      524.67     34.89 o 
 -11   5   3      130.64      116.33     12.25 o 
 -10   5   3      293.58      297.24     12.14 o 
  -9   5   3        9.33       17.90      4.75 o 
  -8   5   3     2451.08     2351.33     35.87 o 
  -7   5   3     1411.43     1344.99     23.85 o 
  -6   5   3      243.33      270.32      9.56 o 
  -5   5   3      736.76      810.43     13.11 o 
  -4   5   3      693.27      876.59     12.90 o 
  -3   5   3       65.69      106.36      6.03 o 
  -2   5   3      914.10     1087.93     16.17 o 
  -1   5   3      379.44      500.01     11.20 o 
   0   5   3     4560.65     4958.94     79.98 o 
   1   5   3      111.41      188.36      8.34 o 
   2   5   3     4354.95     4244.31     58.84 o 
   3   5   3      331.45      350.91      8.25 o 
   4   5   3      580.01      588.62     10.43 o 
   5   5   3     1114.00     1098.11     18.61 o 
   6   5   3      791.40      818.60     12.98 o 
   7   5   3       61.89       52.98      4.08 o 
   8   5   3       10.06       12.59      3.71 o 
   9   5   3       81.19       75.92      7.75 o 
  10   5   3       70.34       56.77      9.32 o 
  11   5   3       14.33       18.76      5.98 o 
  12   5   3       11.27       14.17      6.45 o 
  13   5   3        8.64       19.70      7.99 o 
  14   5   3       57.42       48.73      9.77 o 
 -12   6   3        0.31       -2.00      9.68 o 
 -11   6   3        2.29        6.85      8.20 o 
 -10   6   3        2.74        0.77      6.77 o 
  -9   6   3      481.91      452.02     18.25 o 
  -8   6   3      138.21      122.44      7.37 o 
  -7   6   3      477.29      474.31     12.65 o 
  -6   6   3      780.35      709.08     15.06 o 
  -5   6   3     2866.37     2983.76     38.66 o 
  -4   6   3      301.41      441.67     14.41 o 
  -3   6   3     1450.52     1462.60     20.40 o 
  -2   6   3        1.86        2.90      1.89 o 
  -1   6   3       18.65       28.44      3.27 o 
   0   6   3       95.24      117.25      5.23 o 
   1   6   3     9170.27     9276.45     90.66 o 
   2   6   3       60.18       83.53      4.31 o 
   3   6   3        9.65        9.00      3.35 o 
   4   6   3      608.44      626.63     10.74 o 
   5   6   3      237.62      260.61      7.16 o 
   6   6   3     1060.83     1208.02     18.58 o 
   7   6   3        0.12       -0.29      2.46 o 
   8   6   3       24.75       19.12      4.31 o 
   9   6   3       93.74       80.42      6.30 o 
  10   6   3      228.92      218.52     11.09 o 
  11   6   3      138.70      139.05     10.47 o 
  12   6   3        0.56       -0.94      4.98 o 
  13   6   3      114.99      133.72     11.44 o 
  14   6   3        0.16        9.13     14.43 o 
 -12   7   3        7.32       19.92     12.93 o 
 -11   7   3       71.27       75.18     13.38 o 
 -10   7   3       66.87       72.93     13.95 o 
  -9   7   3      100.27      117.00     11.42 o 
  -8   7   3       41.61       39.38      7.55 o 
  -7   7   3       83.14      107.84      9.75 o 
  -6   7   3        0.04        3.03      4.54 o 
  -5   7   3      102.62       52.01      5.95 o 
  -4   7   3      297.56      326.95     10.69 o 
  -3   7   3      649.10      597.43     20.88 o 
  -2   7   3       22.24       62.26      5.65 o 
  -1   7   3     1207.79     1361.03     24.28 o 
   0   7   3     1595.13     1893.98     27.21 o 
   1   7   3      582.23      513.82     12.00 o 
   2   7   3       63.09       63.71      4.35 o 
   3   7   3      214.90      210.38      6.92 o 
   4   7   3     1634.73     1709.93     32.14 o 
   5   7   3      729.80      790.07     14.85 o 
   6   7   3      185.24      209.17     16.07 o 
   7   7   3       14.72       11.23      4.05 o 
   8   7   3        8.98        9.77      3.44 o 
   9   7   3       80.65       86.80      6.28 o 
  10   7   3       36.56       34.08      5.08 o 
  11   7   3      197.79      177.88     10.07 o 
  12   7   3      131.71      109.51      9.56 o 
  13   7   3      105.87      129.08     24.03 o 
  14   7   3       92.10      118.40     20.62 o 
 -12   8   3       31.83       67.69     18.82 o 
 -11   8   3        2.39        7.80      8.99 o 
 -10   8   3       29.77       21.37      8.61 o 
  -9   8   3        9.57       11.35      8.89 o 
  -8   8   3       39.74       26.72      6.87 o 
  -7   8   3      168.90      126.74     10.50 o 
  -6   8   3     4418.31     4180.19     65.27 o 
  -5   8   3      817.85      717.37     17.41 o 
  -4   8   3       32.73       30.40      5.91 o 
  -3   8   3      109.07      128.77      8.90 o 
  -2   8   3     2189.01     2232.60     35.66 o 
  -1   8   3      228.54      187.08      8.35 o 
   0   8   3      202.85      249.76      7.67 o 
   1   8   3     3067.41     3087.29     36.90 o 
   2   8   3     2162.54     2426.92     41.40 o 
   3   8   3       17.79       19.72      3.22 o 
   4   8   3     1500.17     1568.45     26.81 o 
   5   8   3      471.11      404.80     11.74 o 
   6   8   3       21.08       39.36      5.11 o 
   7   8   3      690.49      754.67     18.37 o 
   8   8   3     1754.15     1741.75     32.17 o 
   9   8   3       61.51       82.47      9.21 o 
  10   8   3      132.76      110.13      9.64 o 
  11   8   3       56.69       50.59      7.97 o 
  12   8   3      152.73      126.44     26.88 o 
  13   8   3       27.48       34.14     11.51 o 
  14   8   3      428.13      424.80     27.95 o 
 -12   9   3       26.02       17.42     11.43 o 
 -11   9   3        3.84       15.10     10.25 o 
 -10   9   3        2.94       -1.71      7.72 o 
  -9   9   3        0.12       10.02      7.90 o 
  -8   9   3        2.27        4.79      5.96 o 
  -7   9   3     1603.38     1641.08     35.92 o 
  -6   9   3       12.72       12.06      5.39 o 
  -5   9   3      172.61      158.80     11.60 o 
  -4   9   3      677.99      608.99     23.18 o 
  -3   9   3      564.33      577.96     18.44 o 
  -2   9   3     1467.78     1387.21     25.99 o 
  -1   9   3     1361.38     1553.34     57.09 o 
   0   9   3        3.63        3.16      2.61 o 
   1   9   3      473.37      569.38     12.58 o 
   2   9   3     1260.52     1202.81     19.80 o 
   3   9   3      997.56     1147.09     19.45 o 
   4   9   3      438.20      389.57     11.42 o 
   5   9   3     1632.20     1541.30     26.36 o 
   6   9   3      144.68      158.91      8.76 o 
   7   9   3      115.60      101.16     14.42 o 
   8   9   3      595.80      553.37     16.89 o 
   9   9   3       25.19        6.32      4.52 o 
  10   9   3       47.99       40.25      6.98 o 
  11   9   3        0.81       -0.87      5.17 o 
  12   9   3      269.18      282.41     18.85 o 
  13   9   3        1.50        4.37      9.61 o 
  14   9   3       32.56       51.19     29.58 o 
 -11  10   3        1.29       14.33     10.52 o 
 -10  10   3       86.58       88.48     14.40 o 
  -9  10   3       46.81       63.39     11.84 o 
  -8  10   3       11.63        7.37      7.43 o 
  -7  10   3      255.34      275.66     56.95 o 
  -6  10   3      163.00      189.83     26.68 o 
  -5  10   3       68.76       90.59     10.03 o 
  -4  10   3      695.41      566.99     19.74 o 
  -3  10   3      279.47      300.32     13.80 o 
  -2  10   3      258.54      215.06     12.98 o 
  -1  10   3        6.43        2.73      2.72 o 
   0  10   3       40.20       29.92      4.18 o 
   1  10   3      148.46      149.90      7.26 o 
   2  10   3      137.88      141.81     10.51 o 
   3  10   3       69.04      102.61      7.55 o 
   4  10   3       36.88       37.41      4.43 o 
   5  10   3        0.05        7.29      4.59 o 
   6  10   3     4092.07     3897.73     53.97 o 
   7  10   3      349.69      371.05     13.82 o 
   8  10   3      763.69      824.61     22.81 o 
   9  10   3       94.59      132.23     15.35 o 
  10  10   3       97.44      115.82     10.29 o 
  11  10   3      184.27      173.41     16.30 o 
  12  10   3        0.45       10.92      7.92 o 
  13  10   3      116.17      134.31     18.27 o 
 -11  11   3       12.30       21.59     11.58 o 
 -10  11   3        0.09       -8.37      7.89 o 
  -9  11   3       39.39       42.33     18.57 o 
  -8  11   3       82.37       75.92     21.96 o 
  -7  11   3      105.69      129.84     15.39 o 
  -6  11   3      769.72      674.80     71.95 o 
  -5  11   3      333.61      283.29     18.80 o 
  -4  11   3      930.98      886.75     39.83 o 
  -3  11   3        7.23       12.19      6.89 o 
  -2  11   3       43.76       45.07     11.53 o 
  -1  11   3       51.51       63.65      6.12 o 
   0  11   3     2801.02     2685.49     36.29 o 
   1  11   3      332.59      380.65     15.23 o 
   2  11   3      232.87      273.46      9.86 o 
   3  11   3      580.15      666.34     15.45 o 
   4  11   3      192.87      206.16      8.95 o 
   5  11   3        2.06       -2.62      6.70 o 
   6  11   3     1737.66     1607.42     37.35 o 
   7  11   3      296.17      252.91     15.35 o 
   8  11   3       11.93        7.45      5.39 o 
   9  11   3      758.04      742.40     21.21 o 
  10  11   3        0.54        0.71      4.76 o 
  11  11   3       32.66        8.82      5.78 o 
  12  11   3       43.53       34.77      9.53 o 
  13  11   3      219.91      308.24     27.93 o 
 -10  12   3      580.63      586.77     48.47 o 
  -9  12   3       78.45       88.95     24.16 o 
  -8  12   3       19.33       34.79     16.47 o 
  -7  12   3      249.15      238.82     20.16 o 
  -6  12   3      118.32      129.44     25.01 o 
  -5  12   3        2.74       10.31      8.84 o 
  -4  12   3      970.25      905.03     32.62 o 
  -3  12   3     1315.47     1270.80     38.92 o 
  -2  12   3      824.60      805.02     57.90 o 
  -1  12   3       59.38       72.31      6.83 o 
   0  12   3      933.47      868.00     18.37 o 
   1  12   3     1943.37     1930.43     34.35 o 
   2  12   3      236.07      219.10      9.74 o 
   3  12   3       56.96       64.57      8.26 o 
   4  12   3      548.72      490.96     13.77 o 
   5  12   3      246.45      292.84     15.84 o 
   6  12   3       87.72       57.84      8.85 o 
   7  12   3       79.83       72.39     10.10 o 
   8  12   3     1004.69      932.77     61.22 o 
   9  12   3        0.02       -2.01      5.14 o 
  10  12   3      216.42      223.19     13.66 o 
  11  12   3        5.16       12.54      6.29 o 
  12  12   3       14.35       27.02      9.27 o 
  13  12   3      129.74      133.93     15.70 o 
 -10  13   3        2.31      -11.98     13.88 o 
  -9  13   3       80.88       80.02     23.51 o 
  -8  13   3       40.07       44.13     19.42 o 
  -7  13   3      619.45      631.99     46.07 o 
  -6  13   3       78.99       58.76     12.81 o 
  -5  13   3      907.68      852.52     33.34 o 
  -4  13   3      125.86       96.77     13.25 o 
  -3  13   3        4.83       16.60      8.06 o 
  -2  13   3       12.97       29.45      8.54 o 
  -1  13   3       28.00       26.30      6.72 o 
   0  13   3        1.61       -0.48      3.28 o 
   1  13   3       31.33       26.35      4.92 o 
   2  13   3       90.77       85.52      7.30 o 
   3  13   3      458.17      435.33     13.51 o 
   4  13   3      598.81      587.56     19.53 o 
   5  13   3      543.01      507.96     18.25 o 
   6  13   3     1426.04     1374.65     42.47 o 
   7  13   3      280.67      288.10     17.50 o 
   8  13   3      623.68      610.38     24.43 o 
   9  13   3      160.39      158.95     14.99 o 
  10  13   3       86.17       84.79     12.22 o 
  11  13   3       26.19       31.90     12.60 o 
  12  13   3        0.62        8.60      8.46 o 
  13  13   3      241.73      296.53     25.68 o 
  -9  14   3       19.20       -0.75     16.17 o 
  -8  14   3      207.02      170.56     31.40 o 
  -7  14   3      172.64      154.29     29.10 o 
  -6  14   3        0.05        6.67      8.32 o 
  -5  14   3        0.36       -9.43      6.50 o 
  -4  14   3      224.97      260.73     19.87 o 
  -3  14   3      114.14      102.26     13.94 o 
  -2  14   3      946.85      948.18     28.11 o 
  -1  14   3        4.60       11.71      9.61 o 
   0  14   3       38.96       55.94      7.07 o 
   1  14   3     1837.56     1828.44     31.17 o 
   2  14   3      277.06      297.31     12.36 o 
   3  14   3      288.83      289.20     13.84 o 
   4  14   3        0.05        2.33      4.38 o 
   5  14   3      109.37      101.14     10.29 o 
   6  14   3      187.56      181.60     13.24 o 
   7  14   3      132.65      140.93     20.55 o 
   8  14   3      930.33      858.00     36.49 o 
   9  14   3       35.59       10.80      7.26 o 
  10  14   3      269.92      260.07     19.44 o 
  11  14   3        9.78       11.88     11.19 o 
  12  14   3        0.18        2.76     11.01 o 
  -9  15   3       35.87       12.48     18.92 o 
  -8  15   3        1.28       18.02     17.87 o 
  -7  15   3      146.20      138.42     29.25 o 
  -6  15   3        2.83        5.33      9.02 o 
  -5  15   3       21.45       33.12     21.76 o 
  -4  15   3       33.08       31.53     10.21 o 
  -3  15   3      524.66      542.16     27.02 o 
  -2  15   3        4.25        9.30      6.20 o 
  -1  15   3      571.43      528.09     21.08 o 
   0  15   3      317.66      266.62     16.14 o 
   1  15   3        0.05        0.15      4.02 o 
   2  15   3       44.42       25.04      5.44 o 
   3  15   3       31.84       23.79      5.14 o 
   4  15   3      125.86      143.12     11.90 o 
   5  15   3      179.93      194.55     18.15 o 
   6  15   3       13.18       15.40      9.05 o 
   7  15   3      213.81      212.94     15.00 o 
   8  15   3      115.89       96.02     11.35 o 
   9  15   3       13.88       12.42      7.50 o 
  10  15   3        0.77        4.13      7.41 o 
  11  15   3       91.95      106.12     19.15 o 
  12  15   3        0.28       -7.60      9.91 o 
  -8  16   3      256.77      221.28     38.29 o 
  -7  16   3       28.74       10.23     16.72 o 
  -6  16   3       76.77       79.27     22.41 o 
  -5  16   3       42.10       43.63     11.94 o 
  -4  16   3        0.31       -1.34      7.41 o 
  -3  16   3      296.21      340.80     19.48 o 
  -2  16   3        6.02       12.29      6.97 o 
  -1  16   3      173.85      189.52     28.40 o 
   0  16   3      912.55      900.43     29.00 o 
   1  16   3      561.15      563.70     17.45 o 
   2  16   3      185.73      193.09     17.88 o 
   3  16   3        1.96        6.26      5.25 o 
   4  16   3        3.43        6.28      6.12 o 
   5  16   3      227.77      218.68     15.04 o 
   6  16   3      734.50      803.13     26.05 o 
   7  16   3      126.13      140.17     15.58 o 
   8  16   3       80.07       64.67     10.14 o 
   9  16   3        1.05        7.61      6.38 o 
  10  16   3        0.02        2.11      8.52 o 
  11  16   3       40.15       33.07     13.95 o 
  -7  17   3        1.58        5.89     18.37 o 
  -6  17   3        7.01       15.12     16.32 o 
  -5  17   3      348.59      282.59     23.98 o 
  -4  17   3       40.18       31.31      9.18 o 
  -3  17   3      650.48      622.79     25.64 o 
  -2  17   3       22.96       19.75      7.17 o 
  -1  17   3        0.64        2.62      6.16 o 
   0  17   3       41.86       44.50     17.43 o 
   1  17   3       95.08      100.33     12.32 o 
   2  17   3      210.90      194.52     12.19 o 
   3  17   3        4.75        9.44      6.13 o 
   4  17   3       58.50       78.64     10.49 o 
   5  17   3       84.09      112.73     11.80 o 
   6  17   3       99.00      109.00     12.22 o 
   7  17   3       73.68       71.22     10.57 o 
   8  17   3      138.60      140.36     14.64 o 
   9  17   3       19.35        4.33      7.25 o 
  10  17   3       18.85        2.09      9.06 o 
  11  17   3      357.61      438.33     37.33 o 
  -6  18   3      105.36      112.51     28.20 o 
  -5  18   3      161.12      208.84     57.05 o 
  -4  18   3        1.82       19.47      8.85 o 
  -3  18   3        0.07        8.03      7.30 o 
  -2  18   3      110.37      113.07     16.69 o 
  -1  18   3      189.63      176.80     20.62 o 
   0  18   3      141.58      136.09     14.22 o 
   1  18   3      553.32      563.65     32.40 o 
   2  18   3       49.83       73.16      9.90 o 
   3  18   3      274.46      220.18     15.74 o 
   4  18   3        0.13        2.47      5.72 o 
   5  18   3      290.71      346.55     20.53 o 
   6  18   3       58.07       54.87      9.90 o 
   7  18   3        5.84        7.52      6.77 o 
   8  18   3        8.17        9.91      7.05 o 
   9  18   3       33.84       41.96      9.84 o 
  10  18   3      620.99      555.03     33.08 o 
  -5  19   3       54.72       44.05     21.21 o 
  -4  19   3       12.19       36.16     10.44 o 
  -3  19   3      206.89      190.96     17.81 o 
  -2  19   3      141.11      118.04     35.44 o 
  -1  19   3      312.19      339.47     23.85 o 
   0  19   3       74.51       70.73     11.93 o 
   1  19   3        4.95       11.87      7.76 o 
   2  19   3      600.77      608.45     42.75 o 
   3  19   3      220.69      221.47     20.92 o 
   4  19   3       66.12       66.33     14.55 o 
   5  19   3       10.50       11.58      6.83 o 
   6  19   3       50.63       55.60     10.15 o 
   7  19   3       38.02       40.11      9.81 o 
   8  19   3        5.88       11.74      7.60 o 
   9  19   3        0.94        1.69      9.26 o 
  -4  20   3       36.26        8.19     11.57 o 
  -3  20   3      392.87      403.93     24.55 o 
  -2  20   3       41.34       50.46     11.23 o 
  -1  20   3        7.94       11.99      7.94 o 
   0  20   3        0.60       -1.71      7.25 o 
   1  20   3      290.67      313.40     55.88 o 
   2  20   3      135.96      143.28     16.96 o 
   3  20   3      562.88      600.24     28.83 o 
   4  20   3       55.66       50.79     10.29 o 
   5  20   3       20.73       20.90      8.63 o 
   6  20   3      234.03      266.57     19.46 o 
   7  20   3      560.77      637.78     42.01 o 
   8  20   3       24.04       20.13      8.68 o 
  -2  21   3       10.48       -1.66      7.81 o 
  -1  21   3       25.88       23.90     10.20 o 
   0  21   3        2.89       13.02     10.54 o 
   1  21   3        5.44       21.83     12.19 o 
   2  21   3      151.78      161.89     22.13 o 
   3  21   3        4.19       10.19      9.02 o 
   4  21   3        1.97       -1.27      7.75 o 
   5  21   3       11.55       16.81      8.80 o 
   6  21   3       13.77        0.54      7.39 o 
   7  21   3        6.74        0.81      8.12 o 
   0  22   3       53.13       45.52     12.66 o 
   1  22   3       16.27       12.32     11.49 o 
   2  22   3      127.24      157.57     23.01 o 
   3  22   3       56.74       59.41     13.27 o 
   4  22   3       21.53       16.39     10.43 o 
  -2 -19   4       57.48       81.21     14.20 o 
  -1 -19   4        5.69       -3.90      7.96 o 
  -5 -18   4        3.00        7.22     10.38 o 
  -4 -18   4        0.32       18.58     15.35 o 
  -3 -18   4       46.72       50.52     15.20 o 
  -2 -18   4       38.80       32.53     10.64 o 
  -1 -18   4      454.60      513.46     26.64 o 
   0 -18   4      127.06      141.65     16.69 o 
   1 -18   4       55.19       52.57     15.96 o 
   2 -18   4        0.26        5.92      8.88 o 
   3 -18   4        0.97        5.89      8.77 o 
  -7 -17   4        9.38       -2.97     10.65 o 
  -6 -17   4        4.36       15.41     10.85 o 
  -5 -17   4       36.41       23.57     11.48 o 
  -4 -17   4        4.31       -4.76      8.72 o 
  -3 -17   4        2.86        6.96     11.00 o 
  -2 -17   4       14.02       45.71     10.55 o 
  -1 -17   4      219.65      265.54     19.80 o 
   0 -17   4       14.38       24.99     10.33 o 
   1 -17   4        1.65       18.09      8.33 o 
   2 -17   4       36.62       50.88     11.40 o 
   3 -17   4       62.40       72.33     16.48 o 
   4 -17   4       64.27       71.12     16.60 o 
  -8 -16   4      513.77      519.04     39.82 o 
  -7 -16   4       68.72       74.02     18.18 o 
  -6 -16   4      371.15      378.38     33.40 o 
  -5 -16   4       68.87       65.28     16.77 o 
  -4 -16   4       14.01        9.68      8.28 o 
  -3 -16   4      141.02      150.37     18.61 o 
  -2 -16   4      100.07       91.08     13.03 o 
  -1 -16   4        0.01        1.53      6.58 o 
   0 -16   4        8.99       18.49      7.01 o 
   1 -16   4      155.07      200.39     15.07 o 
   2 -16   4       18.78       28.54     11.26 o 
   3 -16   4        1.14        3.20     10.16 o 
   4 -16   4      373.80      355.89     29.44 o 
   5 -16   4        0.39       12.02     11.25 o 
   6 -16   4      253.59      264.79     28.45 o 
  -9 -15   4      172.75      208.20     27.49 o 
  -8 -15   4       72.22       93.43     19.83 o 
  -7 -15   4      113.33       86.31     18.55 o 
  -6 -15   4      144.75      185.40     24.53 o 
  -5 -15   4       61.71       63.78     17.55 o 
  -4 -15   4       28.40        9.48     10.47 o 
  -3 -15   4       23.17       13.38      6.58 o 
  -2 -15   4       67.55       54.93     10.43 o 
  -1 -15   4       38.22       34.07     11.02 o 
   0 -15   4      108.37      133.82     11.87 o 
   1 -15   4       23.82       16.33      5.75 o 
   2 -15   4      510.19      473.68     33.07 o 
   3 -15   4       48.72       48.23     13.11 o 
   4 -15   4      732.04      780.44     38.68 o 
   5 -15   4        0.85        4.76     10.25 o 
   6 -15   4      164.81      151.46     50.29 o 
   7 -15   4       20.91       30.07     14.11 o 
 -10 -14   4       61.26       46.28     20.74 o 
  -9 -14   4      205.92      245.53     29.08 o 
  -8 -14   4       26.87        7.73     10.57 o 
  -7 -14   4       66.22       37.65     13.37 o 
  -6 -14   4       83.83       76.18     20.17 o 
  -5 -14   4      163.06      141.34     24.53 o 
  -4 -14   4       43.04       25.42     11.00 o 
  -3 -14   4        1.51        4.97      5.24 o 
  -2 -14   4       97.53       87.07     11.75 o 
  -1 -14   4      176.31      168.72     11.52 o 
   0 -14   4       62.01       57.89      6.59 o 
   1 -14   4       18.47       29.30      6.92 o 
   2 -14   4       26.11       23.31     10.43 o 
   3 -14   4       31.50       29.94     11.21 o 
   4 -14   4      267.07      307.58     25.55 o 
   5 -14   4        0.02       -0.59      9.79 o 
   6 -14   4        8.00        1.96     14.25 o 
   7 -14   4        0.00        0.97      9.97 o 
   8 -14   4        6.88        8.69     11.18 o 
 -10 -13   4       30.58       37.15     14.77 o 
  -9 -13   4        2.74        8.24     12.18 o 
  -8 -13   4       33.34       37.00     13.75 o 
  -7 -13   4       13.87       15.24     10.72 o 
  -6 -13   4       50.93       36.29     11.98 o 
  -5 -13   4       22.67       -1.16      7.72 o 
  -4 -13   4      154.50      142.01     28.73 o 
  -3 -13   4        1.27        1.02      6.03 o 
  -2 -13   4      789.22      736.12     27.93 o 
  -1 -13   4      216.53      208.72     11.13 o 
   0 -13   4       14.61        8.18      4.47 o 
   1 -13   4      216.97      209.69     12.73 o 
   2 -13   4       15.51       17.88      5.85 o 
   3 -13   4       39.83       39.54     10.93 o 
   4 -13   4        0.15        3.75     10.51 o 
   5 -13   4       10.02        6.43      9.45 o 
   6 -13   4       11.73       22.40     10.92 o 
   7 -13   4       98.55      133.64     20.94 o 
   8 -13   4        4.56        2.40     11.99 o 
 -11 -12   4       11.05       -0.60     10.60 o 
 -10 -12   4       70.76       76.66     17.96 o 
  -9 -12   4       69.42       45.98     14.45 o 
  -8 -12   4       10.87       16.06     10.77 o 
  -7 -12   4      174.92      181.40     22.50 o 
  -6 -12   4      730.29      776.35     38.01 o 
  -5 -12   4       10.03       12.23     19.64 o 
  -4 -12   4       92.09      110.12     11.71 o 
  -3 -12   4       59.09       46.65      8.41 o 
  -2 -12   4      348.89      362.90     12.80 o 
  -1 -12   4        4.23        1.00      3.83 o 
   0 -12   4        5.65       -1.88      4.28 o 
   1 -12   4       86.13       76.47      7.51 o 
   2 -12   4       93.47      101.72     12.40 o 
   3 -12   4        2.97        3.21      5.20 o 
   4 -12   4      530.31      514.24     28.48 o 
   5 -12   4       13.14        3.56      7.63 o 
   6 -12   4       23.34       18.48     13.78 o 
   7 -12   4        0.29        3.96     13.00 o 
   8 -12   4        9.51       17.53     24.41 o 
   9 -12   4      178.21      206.77     26.30 o 
 -11 -11   4      155.45      145.89     23.80 o 
 -10 -11   4      201.11      219.23     27.05 o 
  -9 -11   4       13.71       14.85     10.76 o 
  -8 -11   4       45.79       23.90     17.65 o 
  -7 -11   4       10.44       17.44      9.95 o 
  -6 -11   4      101.25       92.92     15.82 o 
  -5 -11   4        0.89        1.78      6.80 o 
  -4 -11   4       74.99       67.38      9.43 o 
  -3 -11   4       20.50       22.92      6.53 o 
  -2 -11   4      334.07      365.17     18.16 o 
  -1 -11   4      207.90      195.70     12.11 o 
   0 -11   4      485.41      465.32     16.01 o 
   1 -11   4       61.33       55.50     11.11 o 
   2 -11   4      136.08      121.87      9.52 o 
   3 -11   4       74.43       74.59      9.55 o 
   4 -11   4        1.92        3.08      7.35 o 
   5 -11   4      482.79      428.35     27.85 o 
   6 -11   4      621.76      668.15     33.99 o 
   7 -11   4        0.21       11.29      9.41 o 
   8 -11   4       14.65       11.35     24.08 o 
   9 -11   4       62.31       63.69     16.11 o 
  10 -11   4        1.75       19.60     13.45 o 
 -12 -10   4       19.31       12.37     12.32 o 
 -11 -10   4      122.16      111.07     20.97 o 
 -10 -10   4       41.19       36.46     13.59 o 
  -9 -10   4       24.38       35.37     18.99 o 
  -8 -10   4        8.61       23.73     10.85 o 
  -7 -10   4        4.45       10.06      8.63 o 
  -6 -10   4        0.63       -3.26      6.64 o 
  -5 -10   4       56.23       25.24     16.00 o 
  -4 -10   4      223.88      223.32     13.77 o 
  -3 -10   4      761.11      830.37     32.67 o 
  -2 -10   4      380.25      364.56     11.75 o 
  -1 -10   4       41.31       42.10      5.44 o 
   0 -10   4       28.68       41.79      6.23 o 
   1 -10   4      772.97      738.32     19.34 o 
   2 -10   4      883.82      862.67     18.65 o 
   3 -10   4      309.49      325.17     16.93 o 
   4 -10   4        0.17       -0.29      6.69 o 
   5 -10   4      109.05       86.87     14.89 o 
   6 -10   4      778.86      786.35     36.01 o 
   7 -10   4       11.09        3.02      8.29 o 
   8 -10   4       12.65       10.43     20.37 o 
   9 -10   4       38.76       52.35     14.96 o 
  10 -10   4       28.06       48.92     15.19 o 
 -12  -9   4        0.48       13.79     12.01 o 
 -11  -9   4       39.00       30.91     18.62 o 
 -10  -9   4        3.47      -12.11      7.05 o 
  -9  -9   4      579.58      574.55     34.48 o 
  -8  -9   4        4.42       21.24     10.19 o 
  -7  -9   4      449.66      488.41     29.53 o 
  -6  -9   4        1.14       11.67     10.68 o 
  -5  -9   4       42.57       20.00     12.33 o 
  -4  -9   4        0.54        9.60      5.17 o 
  -3  -9   4       26.48       34.29      5.26 o 
  -2  -9   4       23.62       18.72      4.72 o 
  -1  -9   4      243.91      260.96     13.82 o 
   0  -9   4     4121.68     4107.08     81.00 o 
   1  -9   4     1060.47      869.49     23.72 o 
   2  -9   4       31.05       34.12      5.37 o 
   3  -9   4       37.93       28.89      4.64 o 
   4  -9   4       53.85       65.77      8.29 o 
   5  -9   4     1680.29     1595.84     49.47 o 
   6  -9   4      122.60       94.85     15.00 o 
   7  -9   4       16.03       24.51      9.87 o 
   8  -9   4      278.94      314.16     26.11 o 
   9  -9   4        0.96        2.32      8.84 o 
  10  -9   4      322.65      371.72     30.31 o 
  11  -9   4       90.65      100.27     19.96 o 
 -12  -8   4        2.17       -1.37      7.59 o 
 -11  -8   4       54.47       35.48     21.94 o 
 -10  -8   4      828.09      757.43     38.80 o 
  -9  -8   4      156.69      131.11     19.08 o 
  -8  -8   4       11.70       12.23      9.06 o 
  -7  -8   4       18.11       14.33      8.44 o 
  -6  -8   4      574.77      569.71     36.66 o 
  -5  -8   4       33.65       43.82     10.86 o 
  -4  -8   4      543.62      548.74     18.31 o 
  -3  -8   4     1714.65     1858.14     31.07 o 
  -2  -8   4       11.93       10.42      3.57 o 
  -1  -8   4      709.05      658.87     33.15 o 
   0  -8   4      467.49      552.25     21.90 o 
   1  -8   4       17.04       28.49      4.65 o 
   2  -8   4      262.02      257.22     11.50 o 
   3  -8   4       40.16       33.18      4.87 o 
   4  -8   4      622.33      511.55     21.16 o 
   5  -8   4     1191.26     1079.41     61.57 o 
   6  -8   4       65.76       44.77     10.98 o 
   7  -8   4      157.02      130.64     17.58 o 
   8  -8   4       64.66       83.54     15.97 o 
   9  -8   4        1.84       11.23      9.36 o 
  10  -8   4      125.69       95.37     17.56 o 
  11  -8   4       46.41       36.49     13.21 o 
 -13  -7   4      341.57      378.06     23.92 o 
 -12  -7   4        3.07       14.31     16.32 o 
 -11  -7   4       12.55       26.05     10.22 o 
 -10  -7   4        3.92        1.89      9.13 o 
  -9  -7   4      280.47      281.48     24.97 o 
  -8  -7   4      236.47      283.13     23.90 o 
  -7  -7   4      845.04      799.58     85.16 o 
  -6  -7   4      587.98      577.60     28.32 o 
  -5  -7   4      765.18      760.82     21.35 o 
  -4  -7   4      169.43      173.88     10.43 o 
  -3  -7   4      351.80      311.46     12.83 o 
  -2  -7   4      275.82      314.76     11.88 o 
  -1  -7   4       11.83        6.23      4.63 o 
   0  -7   4       79.87      104.47     10.02 o 
   1  -7   4      771.55      896.99     19.16 o 
   2  -7   4        6.99       -2.81      2.61 o 
   3  -7   4     1676.83     1622.92     26.64 o 
   4  -7   4      115.65       96.99      7.35 o 
   5  -7   4      359.33      323.01     30.95 o 
   6  -7   4      171.84      188.57     21.61 o 
   7  -7   4      128.69       92.84     14.38 o 
   8  -7   4       87.61       59.59     13.23 o 
   9  -7   4        1.70        9.73      8.84 o 
  10  -7   4       71.80       57.83     28.65 o 
  11  -7   4        8.70       -0.21     11.48 o 
  12  -7   4       19.49       22.91     12.77 o 
 -13  -6   4       14.28       26.39     10.62 o 
 -12  -6   4       97.16      106.31     14.02 o 
 -11  -6   4      285.88      325.02     20.12 o 
 -10  -6   4       30.30       16.75      7.88 o 
  -9  -6   4       64.08       61.97     36.29 o 
  -8  -6   4      695.89      639.02     32.92 o 
  -7  -6   4      348.53      274.46     21.45 o 
  -6  -6   4      239.80      240.19     26.71 o 
  -5  -6   4        9.83       13.63      4.22 o 
  -4  -6   4        1.86        1.48      3.25 o 
  -3  -6   4      640.50      657.12     14.76 o 
  -2  -6   4      818.52      737.31     16.06 o 
  -1  -6   4      355.45      334.38     12.93 o 
   0  -6   4       79.72       68.96     14.00 o 
   1  -6   4        6.58       20.88      4.58 o 
   2  -6   4      416.05      375.82     10.80 o 
   3  -6   4      263.22      345.02     10.18 o 
   4  -6   4       63.61       67.63      7.43 o 
   5  -6   4      976.35     1102.15     53.41 o 
   6  -6   4      211.10      247.68     28.40 o 
   7  -6   4      338.18      309.17     21.89 o 
   8  -6   4      647.65      668.18     48.77 o 
   9  -6   4      176.20      191.52     38.21 o 
  10  -6   4       91.49      105.79     25.88 o 
  11  -6   4       11.18       10.37     17.05 o 
  12  -6   4        0.06        2.83      8.37 o 
 -13  -5   4        3.03        6.34      9.95 o 
 -12  -5   4       37.51       57.80     11.48 o 
 -11  -5   4        6.65        7.09      7.22 o 
 -10  -5   4      398.44      360.45     24.17 o 
  -9  -5   4        0.08        1.12      5.55 o 
  -8  -5   4       47.03       45.30      9.39 o 
  -7  -5   4     1425.49     1405.53     45.17 o 
  -6  -5   4       33.89       11.77     10.11 o 
  -5  -5   4       38.79       31.77      5.09 o 
  -4  -5   4     9307.69     9385.97    192.68 o 
  -3  -5   4     1335.32     1615.34     52.87 o 
  -2  -5   4      216.30      273.07      8.87 o 
  -1  -5   4     1095.77     1427.11     28.49 o 
   0  -5   4     1948.94     1846.06     40.22 o 
   1  -5   4       41.74       48.15      6.72 o 
   2  -5   4     5327.66     5072.67     61.36 o 
   3  -5   4     1769.36     1879.93     27.45 o 
   4  -5   4      142.84      133.04     11.43 o 
   5  -5   4     1353.91     1359.16     25.76 o 
   6  -5   4        0.18       -6.94      5.84 o 
   7  -5   4      494.04      460.87     40.96 o 
   8  -5   4        1.45        4.18      6.53 o 
   9  -5   4      447.49      378.59     40.43 o 
  10  -5   4        0.63       -4.48      9.53 o 
  11  -5   4       18.59       20.85      8.09 o 
  12  -5   4       43.13       42.77     10.55 o 
 -13  -4   4       77.66       88.12     16.52 o 
 -12  -4   4       94.25      122.47     14.34 o 
 -11  -4   4      211.33      181.11     15.23 o 
 -10  -4   4      143.39      189.39     14.87 o 
  -9  -4   4      188.60      158.82     18.50 o 
  -8  -4   4      306.56      278.04     15.02 o 
  -7  -4   4      216.15      202.42     12.32 o 
  -6  -4   4       29.68       53.54     15.85 o 
  -5  -4   4     2270.26     2224.48     67.19 o 
  -4  -4   4        2.30       11.99      7.26 o 
  -3  -4   4    10695.50    11149.49    206.18 o 
  -2  -4   4       64.39      142.38      8.22 o 
  -1  -4   4     4389.15     4965.91     70.62 o 
   0  -4   4      142.08      180.70     15.02 o 
   1  -4   4        1.88        4.53      2.86 o 
   2  -4   4      360.03      435.70     10.36 o 
   3  -4   4      369.85      457.07     12.39 o 
   4  -4   4       88.56       75.05      5.43 o 
   5  -4   4      573.44      649.73     16.96 o 
   6  -4   4      660.07      676.49     30.45 o 
   7  -4   4       43.83       50.02     14.88 o 
   8  -4   4        9.58       15.23      7.96 o 
   9  -4   4      435.72      471.04     25.80 o 
  10  -4   4       73.12       86.67     11.02 o 
  11  -4   4       26.42       10.02      7.07 o 
  12  -4   4       92.33       77.40     11.73 o 
  13  -4   4        0.00       -0.75     12.68 o 
 -13  -3   4      193.79      204.26     19.99 o 
 -12  -3   4       27.39       41.96     13.63 o 
 -11  -3   4      293.83      265.61     17.41 o 
 -10  -3   4        0.11        0.61      5.72 o 
  -9  -3   4      263.36      274.46     15.62 o 
  -8  -3   4       17.31       28.80      6.85 o 
  -7  -3   4        9.01        5.24      4.63 o 
  -6  -3   4     1206.91     1272.63     28.31 o 
  -5  -3   4      538.20      560.53     16.30 o 
  -4  -3   4      132.31      104.74     24.83 o 
  -3  -3   4     2476.51     2612.81     55.47 o 
  -2  -3   4     1188.17     1249.00     32.14 o 
  -1  -3   4      648.20      702.98     19.60 o 
   0  -3   4      895.77      979.22     25.01 o 
   1  -3   4      311.63      309.34     12.71 o 
   2  -3   4      471.50      525.86     10.79 o 
   3  -3   4     1903.69     1780.58     63.19 o 
   4  -3   4      176.44      267.03     21.09 o 
   5  -3   4     2219.96     2381.55     37.35 o 
   6  -3   4       73.03       69.20     12.19 o 
   7  -3   4       33.98       26.35      6.61 o 
   8  -3   4      105.84      134.94     19.31 o 
   9  -3   4      596.82      533.16     19.91 o 
  10  -3   4      203.80      226.19     15.00 o 
  11  -3   4        4.48        0.66      6.13 o 
  12  -3   4      196.62      224.30     16.66 o 
  13  -3   4      206.09      212.34     26.66 o 
 -13  -2   4       71.24       46.41     18.27 o 
 -12  -2   4       50.24       48.27     14.40 o 
 -11  -2   4        0.28        3.92      6.74 o 
 -10  -2   4       47.38       53.12      6.07 o 
  -9  -2   4     1471.64     1375.91     25.63 o 
  -8  -2   4       61.27       52.53      8.71 o 
  -7  -2   4       39.14       27.15      4.66 o 
  -6  -2   4      735.75      708.30     13.52 o 
  -5  -2   4      290.02      292.44     14.29 o 
  -4  -2   4      160.60      153.34     15.20 o 
  -3  -2   4     1563.71     1537.39     37.29 o 
  -2  -2   4     1358.69     1557.38     63.42 o 
  -1  -2   4       38.43       44.36      5.30 o 
   0  -2   4     2529.92     2885.26     52.80 o 
   1  -2   4     1403.37     1462.56     24.76 o 
   2  -2   4      419.95      461.38     15.43 o 
   3  -2   4      293.86      414.00     14.88 o 
   4  -2   4        2.20        4.09      3.64 o 
   5  -2   4      583.55      690.53     21.57 o 
   6  -2   4      194.72      221.87      7.48 o 
   7  -2   4       22.43       24.40      5.17 o 
   8  -2   4        1.69        2.95      5.72 o 
   9  -2   4        1.61       -1.34      4.73 o 
  10  -2   4        0.01        5.96      5.37 o 
  11  -2   4       18.99       14.18      8.75 o 
  12  -2   4        9.59       34.09     13.58 o 
  13  -2   4       55.71      110.32     21.36 o 
 -13  -1   4       54.53       67.49     17.32 o 
 -12  -1   4        9.33       13.34      6.08 o 
 -11  -1   4        1.56        5.41      4.94 o 
 -10  -1   4        9.92       11.40      4.81 o 
  -9  -1   4      718.28      752.58     18.56 o 
  -8  -1   4      179.80      166.35      8.77 o 
  -7  -1   4      792.67      747.71     17.92 o 
  -6  -1   4       81.12      108.25      5.28 o 
  -5  -1   4        5.75       17.69      2.51 o 
  -4  -1   4      230.17      263.44      6.68 o 
  -3  -1   4     3736.16     4100.20     75.06 o 
  -2  -1   4     1204.17     1355.49     31.91 o 
  -1  -1   4    21987.99    22980.43    482.34 o 
   0  -1   4      332.40      469.76     14.88 o 
   1  -1   4    15733.68    16676.40    316.87 o 
   2  -1   4     2852.74     2775.59     51.03 o 
   3  -1   4      157.49      156.15      9.61 o 
   4  -1   4     3450.89     3715.98     67.30 o 
   5  -1   4       38.61       31.29      4.26 o 
   6  -1   4      175.59      197.21     10.14 o 
   7  -1   4     3896.21     3665.51     45.42 o 
   8  -1   4      120.58      105.47      8.52 o 
   9  -1   4      311.65      232.81     13.30 o 
  10  -1   4        3.17        2.91      5.09 o 
  11  -1   4        3.13        7.93      6.07 o 
  12  -1   4        0.08        6.64      9.93 o 
  13  -1   4       14.76       14.92     11.98 o 
 -13   0   4       77.62       97.45     11.63 o 
 -12   0   4       19.44       29.41     10.11 o 
 -11   0   4        0.02        2.07      5.12 o 
 -10   0   4      212.56      192.65     10.73 o 
  -9   0   4      378.77      348.61     14.63 o 
  -8   0   4      322.17      328.38     11.99 o 
  -7   0   4        1.79        9.61      3.22 o 
  -6   0   4       13.21       21.81      4.20 o 
  -5   0   4      609.23      610.43     11.62 o 
  -4   0   4      487.74      507.75      9.66 o 
  -3   0   4       64.55       95.30      5.95 o 
  -2   0   4     1168.58     1262.83     40.38 o 
  -1   0   4     7560.23     7958.52    124.49 o 
   1   0   4     4663.81     4579.59     75.32 o 
   2   0   4     4118.14     4017.31     68.07 o 
   3   0   4     2414.49     2728.08     52.61 o 
   4   0   4     1551.31     1541.82     24.11 o 
   5   0   4     2370.88     2562.05     32.65 o 
   6   0   4      421.45      457.94      9.16 o 
   7   0   4       13.83        7.87      2.77 o 
   8   0   4      491.08      457.46     12.47 o 
   9   0   4        5.35       13.10      3.80 o 
  10   0   4     1576.36     1444.33     26.15 o 
  11   0   4      149.87      167.36     11.18 o 
  12   0   4        5.83       -4.94      8.09 o 
  13   0   4      305.75      336.19     29.75 o 
  14   0   4      150.75      149.85     23.06 o 
 -13   1   4       25.62       44.05     19.69 o 
 -12   1   4       83.67       98.73     18.30 o 
 -11   1   4       30.36       21.78      6.52 o 
 -10   1   4       26.17       32.09      8.19 o 
  -9   1   4     1516.18     1378.51     26.92 o 
  -8   1   4     3874.90     4084.60     49.02 o 
  -7   1   4        2.82        3.35      2.86 o 
  -6   1   4     3322.13     3263.59     38.81 o 
  -5   1   4        6.19        4.44      2.41 o 
  -4   1   4     1290.03     1498.24     20.07 o 
  -3   1   4      280.48      295.29      6.96 o 
  -2   1   4       51.13       69.12      5.01 o 
  -1   1   4     1661.10     1949.50     36.83 o 
   0   1   4     3332.84     3299.26    220.03 o 
   1   1   4     5597.50     4917.72     79.31 o 
   2   1   4     2685.85     2603.20     47.10 o 
   3   1   4      260.35      311.66     14.77 o 
   4   1   4      698.30      695.77     12.36 o 
   5   1   4     1285.82     1184.31     17.45 o 
   6   1   4       74.48       71.48      4.22 o 
   7   1   4     2142.98     2192.05     27.98 o 
   8   1   4       21.00       43.03      5.24 o 
   9   1   4     2495.94     2507.84     51.23 o 
  10   1   4       57.20       73.75      6.34 o 
  11   1   4        2.65        5.72      5.68 o 
  12   1   4      158.47      140.71     12.75 o 
  13   1   4        0.01       -0.95      9.23 o 
  14   1   4        6.82       10.18     12.78 o 
 -13   2   4       15.53       25.64      8.57 o 
 -12   2   4       13.58       12.74      7.07 o 
 -11   2   4        0.59       10.22      5.85 o 
 -10   2   4      879.91      861.47     23.84 o 
  -9   2   4      493.16      382.40     14.99 o 
  -8   2   4        3.88       13.62      4.08 o 
  -7   2   4      452.60      407.22     11.20 o 
  -6   2   4       82.20       76.58      5.32 o 
  -5   2   4      151.78      115.89      5.60 o 
  -4   2   4       75.69       69.69      4.22 o 
  -3   2   4      144.80      179.00      6.19 o 
  -2   2   4     3077.06     3197.92     33.67 o 
  -1   2   4      314.28      318.16     14.73 o 
   0   2   4     1641.82     1841.82     33.65 o 
   1   2   4      574.06      551.97     14.43 o 
   2   2   4     3854.25     3982.20     62.52 o 
   3   2   4     3181.68     3500.11     41.58 o 
   4   2   4       21.99       25.27      2.70 o 
   5   2   4        9.81        1.32      2.24 o 
   6   2   4      118.58      135.47      5.57 o 
   7   2   4      612.97      642.90     17.60 o 
   8   2   4        0.02       -4.69      2.43 o 
   9   2   4      358.98      351.36     12.09 o 
  10   2   4      226.07      227.22     19.72 o 
  11   2   4      241.40      242.13     22.19 o 
  12   2   4        7.82       13.72      6.68 o 
  13   2   4        1.84        7.71     13.45 o 
  14   2   4      245.50      261.25     24.98 o 
 -13   3   4       32.75       39.77      9.42 o 
 -12   3   4       52.54       71.38     24.73 o 
 -11   3   4      495.09      551.98     19.56 o 
 -10   3   4      190.09      196.24     13.18 o 
  -9   3   4      322.72      318.85     12.34 o 
  -8   3   4        9.77        6.71      4.05 o 
  -7   3   4      449.34      501.72     12.54 o 
  -6   3   4     1276.32     1135.37     18.85 o 
  -5   3   4     3453.74     3407.08     43.60 o 
  -4   3   4     2095.14     2537.11     33.45 o 
  -3   3   4     2385.61     2352.71     27.14 o 
  -2   3   4        1.63        8.69      2.02 o 
  -1   3   4      309.93      186.04      8.26 o 
   0   3   4      886.31      955.81     20.76 o 
   1   3   4    27289.28    28698.95    420.13 o 
   2   3   4     1541.30     1651.21     19.26 o 
   3   3   4     5360.23     5600.77     46.70 o 
   4   3   4     2415.77     2617.30     26.97 o 
   5   3   4       97.69       61.63      4.75 o 
   6   3   4      596.07      745.91     12.32 o 
   7   3   4      377.69      388.95      9.18 o 
   8   3   4      127.53      142.32      6.85 o 
   9   3   4     1163.49     1223.97     39.92 o 
  10   3   4      105.52      140.87     10.16 o 
  11   3   4      178.89      180.50     13.92 o 
  12   3   4       99.76      101.04     12.53 o 
  13   3   4       74.96       72.54     10.63 o 
  14   3   4       66.65       51.45      9.86 o 
 -13   4   4        2.45        6.17      6.77 o 
 -12   4   4        1.04       12.36      7.49 o 
 -11   4   4       28.20       29.16      6.89 o 
 -10   4   4       72.80       57.02      7.86 o 
  -9   4   4      118.43       94.85      9.91 o 
  -8   4   4       26.33       25.32      5.07 o 
  -7   4   4      201.12      205.89      9.45 o 
  -6   4   4     1834.54     1756.52     27.83 o 
  -5   4   4      524.88      505.82     13.72 o 
  -4   4   4       27.87       37.10      3.36 o 
  -3   4   4     4486.44     4496.05     46.48 o 
  -2   4   4       89.31      152.16     10.60 o 
  -1   4   4     4947.24     4810.34     67.95 o 
   0   4   4      310.41      293.76      7.98 o 
   1   4   4     3882.82     4034.52     40.43 o 
   2   4   4      436.41      484.69      9.49 o 
   3   4   4      466.56      348.34      6.52 o 
   4   4   4      723.64      730.05     10.87 o 
   5   4   4      712.02      677.50     11.05 o 
   6   4   4      274.34      246.89      6.89 o 
   7   4   4     1187.64     1190.44     26.31 o 
   8   4   4       28.20       21.68      3.56 o 
   9   4   4        8.70        0.87      3.58 o 
  10   4   4      398.89      372.24     15.27 o 
  11   4   4      697.85      694.00     44.10 o 
  12   4   4      327.49      322.80     29.86 o 
  13   4   4      567.54      634.88     24.64 o 
  14   4   4       14.42       28.48      8.87 o 
 -13   5   4      105.36      122.05     21.01 o 
 -12   5   4        1.04       14.41      6.87 o 
 -11   5   4       16.06       14.48      6.91 o 
 -10   5   4       39.25       40.75      6.44 o 
  -9   5   4       70.43       46.77     11.32 o 
  -8   5   4        3.01        2.38      3.79 o 
  -7   5   4     1036.95     1051.13     21.35 o 
  -6   5   4      328.67      312.58      8.81 o 
  -5   5   4      226.93      249.32      7.41 o 
  -4   5   4     3237.24     3266.69     36.35 o 
  -3   5   4      449.58      486.76      9.08 o 
  -2   5   4     1976.85     2178.22     24.84 o 
  -1   5   4       27.21       36.06      2.96 o 
   0   5   4       60.25      188.18      5.85 o 
   1   5   4      165.18      281.92      6.36 o 
   2   5   4     1340.53     1470.14     17.00 o 
   3   5   4      649.09      705.78     16.68 o 
   4   5   4       98.80      133.15      4.80 o 
   5   5   4     1271.34     1253.17     16.50 o 
   6   5   4      164.85      152.05      5.73 o 
   7   5   4      148.13      115.25      5.51 o 
   8   5   4      103.73      100.33      6.26 o 
   9   5   4       21.73       12.29      3.95 o 
  10   5   4      257.67      260.85     18.86 o 
  11   5   4      280.23      239.98     13.35 o 
  12   5   4      999.61     1047.14     47.81 o 
  13   5   4       75.75       77.94     11.02 o 
  14   5   4       72.69       69.46     18.72 o 
 -12   6   4      235.87      249.23     27.00 o 
 -11   6   4       37.32       31.45     13.33 o 
 -10   6   4       93.13       84.88      7.62 o 
  -9   6   4      114.79      135.62      8.62 o 
  -8   6   4      473.25      464.62     13.85 o 
  -7   6   4       29.30       35.94      8.00 o 
  -6   6   4     1707.75     1635.26     29.65 o 
  -5   6   4     1461.29     1432.89     19.62 o 
  -4   6   4     1850.88     1999.32     24.25 o 
  -3   6   4     1379.88     1402.53     18.00 o 
  -2   6   4      410.78      381.20      7.36 o 
  -1   6   4     3007.94     3363.22     35.76 o 
   0   6   4     2333.67     2034.87     27.65 o 
   1   6   4     3434.31     3199.70     31.64 o 
   2   6   4     4564.97     5155.67     52.62 o 
   3   6   4      475.98      509.92      8.25 o 
   4   6   4      640.16      784.98     11.63 o 
   5   6   4      862.28      905.70     13.36 o 
   6   6   4      329.23      443.78     10.00 o 
   7   6   4       76.18       75.35      4.70 o 
   8   6   4      620.31      587.55     13.68 o 
   9   6   4      337.97      314.73     10.67 o 
  10   6   4      762.65      755.18     17.95 o 
  11   6   4      162.98      162.53     13.50 o 
  12   6   4        8.83       10.84      9.45 o 
  13   6   4      156.70      188.34     13.22 o 
  14   6   4      159.74      182.67     14.60 o 
 -12   7   4        0.59       15.77     13.03 o 
 -11   7   4      123.18      162.85     22.96 o 
 -10   7   4      141.77      142.49     37.56 o 
  -9   7   4        4.53        5.93      6.39 o 
  -8   7   4      101.52       72.62      8.98 o 
  -7   7   4      214.16      202.36      8.61 o 
  -6   7   4      667.03      661.86     14.69 o 
  -5   7   4      205.76      173.84      8.07 o 
  -4   7   4      125.94      107.46      7.80 o 
  -3   7   4      259.07      286.68      7.01 o 
  -2   7   4      659.83      634.32     14.19 o 
  -1   7   4     1246.48     1194.13     19.43 o 
   0   7   4     2086.33     1997.39     28.27 o 
   1   7   4      782.19      879.47     14.54 o 
   2   7   4      118.80       88.84      5.02 o 
   3   7   4      817.37      818.65     11.71 o 
   4   7   4        0.21        9.25      1.64 o 
   5   7   4      798.85      759.84     11.93 o 
   6   7   4      376.50      448.50      9.87 o 
   7   7   4      143.53      194.92      7.74 o 
   8   7   4       64.91       53.24      5.18 o 
   9   7   4      140.45      156.45      9.51 o 
  10   7   4      345.11      320.84     11.26 o 
  11   7   4       87.51       93.48      8.22 o 
  12   7   4        1.42        3.59      5.27 o 
  13   7   4       89.38       94.93     10.01 o 
  14   7   4       51.86       55.41     15.87 o 
 -12   8   4       18.56       18.97     13.88 o 
 -11   8   4      294.20      248.10     20.85 o 
 -10   8   4      128.28       85.78     28.35 o 
  -9   8   4      176.56      181.63     13.54 o 
  -8   8   4       35.38       23.44      7.02 o 
  -7   8   4       85.22      115.65     10.36 o 
  -6   8   4     2068.58     2021.30     48.56 o 
  -5   8   4       89.73      100.64      8.57 o 
  -4   8   4       85.70       68.57      7.04 o 
  -3   8   4      114.02      128.23      7.94 o 
  -2   8   4      413.05      319.54     17.71 o 
  -1   8   4     2844.12     2791.52     38.78 o 
   0   8   4      171.28      218.55      7.94 o 
   1   8   4        2.07        2.91      2.21 o 
   2   8   4     1575.14     1761.79     24.44 o 
   3   8   4      687.04      720.16     14.00 o 
   4   8   4     2974.71     2862.66     31.83 o 
   5   8   4       91.01      120.09      4.17 o 
   6   8   4      328.01      322.12     10.32 o 
   7   8   4      628.35      622.58     14.12 o 
   8   8   4        1.68        0.47      2.88 o 
   9   8   4      155.89      164.68     15.21 o 
  10   8   4        9.91        4.63      3.51 o 
  11   8   4        2.16        4.21      3.97 o 
  12   8   4       15.90       23.00      6.01 o 
  13   8   4        1.03       -3.22      9.48 o 
  14   8   4       16.07        5.07     10.48 o 
 -12   9   4       25.24       45.07     16.62 o 
 -11   9   4        8.12       15.77      9.77 o 
 -10   9   4        5.77       14.66      9.57 o 
  -9   9   4      202.74      193.39     14.40 o 
  -8   9   4      117.96      131.96     11.91 o 
  -7   9   4       83.31       66.75     15.16 o 
  -6   9   4        7.66        8.55      5.19 o 
  -5   9   4        0.45       10.53      5.05 o 
  -4   9   4      301.65      319.69     12.99 o 
  -3   9   4      558.02      449.40     14.22 o 
  -2   9   4      287.60      212.72     14.32 o 
  -1   9   4       46.49       44.01      4.49 o 
   0   9   4     1167.70     1158.34     21.03 o 
   1   9   4      264.29      283.77      8.74 o 
   2   9   4        1.63       13.79      3.24 o 
   3   9   4     1392.45     1307.86     25.36 o 
   4   9   4       72.01      118.20      9.98 o 
   5   9   4       38.31       47.24      4.26 o 
   6   9   4      134.00      148.26     16.79 o 
   7   9   4      449.72      424.32     25.61 o 
   8   9   4     3180.23     2988.16     46.21 o 
   9   9   4        7.06        5.47      4.36 o 
  10   9   4       26.27       12.93      5.30 o 
  11   9   4       11.20       24.96      6.66 o 
  12   9   4       73.16       61.07     10.36 o 
  13   9   4      228.54      226.43     29.00 o 
  14   9   4      215.53      238.90     22.54 o 
 -11  10   4       15.04       15.61     10.25 o 
 -10  10   4       13.24        9.31      9.37 o 
  -9  10   4      130.76      135.66     15.77 o 
  -8  10   4      423.91      409.77     22.76 o 
  -7  10   4      117.20      135.46     11.56 o 
  -6  10   4        4.18        2.08      5.11 o 
  -5  10   4      686.66      674.59     29.07 o 
  -4  10   4      188.68      200.02     14.48 o 
  -3  10   4      163.67      183.70     14.17 o 
  -2  10   4     1285.13     1230.18     29.71 o 
  -1  10   4      520.02      522.15     19.91 o 
   0  10   4      745.64      781.56     23.88 o 
   1  10   4      483.77      436.00     11.48 o 
   2  10   4     3030.68     3014.49     38.55 o 
   3  10   4      243.80      224.59     12.62 o 
   4  10   4        2.43        6.60      2.90 o 
   5  10   4      505.91      515.25     16.56 o 
   6  10   4      695.22      689.42     17.34 o 
   7  10   4     1334.62     1224.89     25.31 o 
   8  10   4     1437.99     1295.97     27.22 o 
   9  10   4       42.99       55.36      7.39 o 
  10  10   4       65.01       57.71      9.65 o 
  11  10   4      204.80      219.48     14.21 o 
  12  10   4       11.78        2.02      6.95 o 
  13  10   4        6.17        9.33     10.26 o 
  14  10   4      193.55      237.11     23.26 o 
 -11  11   4       27.29       47.32     13.16 o 
 -10  11   4       33.85       35.31     20.59 o 
  -9  11   4       87.64       88.89     14.15 o 
  -8  11   4      108.42      106.69     17.68 o 
  -7  11   4      745.15      672.29     30.10 o 
  -6  11   4        0.40       17.57      8.52 o 
  -5  11   4       36.71       54.96     15.60 o 
  -4  11   4      515.98      505.35     28.70 o 
  -3  11   4      495.43      473.19     21.79 o 
  -2  11   4      495.43      528.26     22.73 o 
  -1  11   4        8.92        4.62      2.97 o 
   0  11   4      552.86      549.56     20.56 o 
   1  11   4     1173.72     1088.25     20.07 o 
   2  11   4     1521.29     1425.55     23.83 o 
   3  11   4      868.83      931.75     18.44 o 
   4  11   4       86.98       92.54      6.68 o 
   5  11   4      554.91      618.94     21.09 o 
   6  11   4        8.46        5.16      4.15 o 
   7  11   4        3.23        2.44      4.04 o 
   8  11   4     1866.52     1822.39     39.82 o 
   9  11   4        0.18        2.29      4.46 o 
  10  11   4      680.18      703.76     21.41 o 
  11  11   4      221.67      206.67     13.58 o 
  12  11   4       24.32       21.32      8.62 o 
  13  11   4      581.54      653.74     34.18 o 
 -10  12   4        0.87        3.63      9.31 o 
  -9  12   4      104.66       76.44     24.68 o 
  -8  12   4       15.76       25.51     16.37 o 
  -7  12   4      146.67      113.32     35.09 o 
  -6  12   4       23.89        7.14      7.90 o 
  -5  12   4     2414.75     2313.20     60.02 o 
  -4  12   4      379.90      382.26     28.25 o 
  -3  12   4      256.96      269.34     21.64 o 
  -2  12   4        6.10        1.61      4.69 o 
  -1  12   4      419.71      425.05     14.38 o 
   0  12   4        4.59       13.88      4.14 o 
   1  12   4     1392.70     1382.80     24.18 o 
   2  12   4       14.36       12.19      3.81 o 
   3  12   4      974.14      993.35     20.10 o 
   4  12   4      383.66      415.66     15.43 o 
   5  12   4      914.43      865.81     22.83 o 
   6  12   4        1.19       -2.07      4.19 o 
   7  12   4        5.33       31.03      7.54 o 
   8  12   4       74.74       65.66      9.95 o 
   9  12   4      695.14      691.38     20.79 o 
  10  12   4        0.62       -5.42      4.65 o 
  11  12   4        0.49        2.97      5.69 o 
  12  12   4        4.01       11.15      9.28 o 
  13  12   4        7.21       19.13     10.68 o 
 -10  13   4        4.50       -1.55     17.47 o 
  -9  13   4        3.65       16.62     16.87 o 
  -8  13   4       10.85        6.34     13.08 o 
  -7  13   4       79.51       94.12     15.00 o 
  -6  13   4      164.49      145.91     16.76 o 
  -5  13   4      500.25      466.60     24.81 o 
  -4  13   4      147.41      148.08     15.51 o 
  -3  13   4      254.13      252.95     18.56 o 
  -2  13   4     1360.41     1326.09     32.79 o 
  -1  13   4     1218.95     1238.60     31.01 o 
   0  13   4      531.17      515.14     15.96 o 
   1  13   4      553.69      627.48     16.11 o 
   2  13   4      519.42      462.72     13.81 o 
   3  13   4      171.82      181.81     11.61 o 
   4  13   4      322.63      315.71     12.03 o 
   5  13   4      631.17      576.14     27.36 o 
   6  13   4       33.35       11.30      5.68 o 
   7  13   4      230.41      250.93     14.53 o 
   8  13   4       37.44       19.91      7.71 o 
   9  13   4      129.74      120.49     16.46 o 
  10  13   4      301.45      292.97     15.49 o 
  11  13   4       24.82       20.28      7.00 o 
  12  13   4        6.70        4.43      7.86 o 
  13  13   4      171.94      170.71     20.48 o 
  -9  14   4      136.17      157.84     31.65 o 
  -8  14   4        0.04        2.35     14.92 o 
  -7  14   4       20.52       11.42      9.50 o 
  -6  14   4      310.26      301.04     23.09 o 
  -5  14   4      104.23       93.25     14.73 o 
  -4  14   4       19.95       10.92      8.15 o 
  -3  14   4      285.18      271.99     19.87 o 
  -2  14   4      468.82      420.73     18.61 o 
  -1  14   4      674.16      691.09     23.34 o 
   0  14   4      112.32      109.51     10.31 o 
   1  14   4      173.14      171.61     12.59 o 
   2  14   4       69.31       74.04      7.27 o 
   3  14   4        8.97       13.86      4.52 o 
   4  14   4       55.46       43.94      7.46 o 
   5  14   4       59.59       45.46      7.54 o 
   6  14   4        5.05       12.31      6.78 o 
   7  14   4       78.99       83.46     17.40 o 
   8  14   4       69.78       72.82     13.95 o 
   9  14   4        0.68        3.26      6.23 o 
  10  14   4        5.44       -1.58      6.43 o 
  11  14   4       45.56       38.59     10.56 o 
  12  14   4        5.02       12.15      8.91 o 
  -9  15   4      277.15      228.42     37.39 o 
  -8  15   4      180.86      211.10     35.29 o 
  -7  15   4      278.56      350.71     40.78 o 
  -6  15   4        4.15        9.50      8.72 o 
  -5  15   4      163.74      171.25     18.32 o 
  -4  15   4      276.50      274.32     21.60 o 
  -3  15   4        4.02        2.16      5.39 o 
  -2  15   4      707.71      692.87     35.38 o 
  -1  15   4      103.12       71.29      9.73 o 
   0  15   4       38.85       29.66     10.72 o 
   1  15   4      476.41      508.19     15.67 o 
   2  15   4       44.46       33.52      5.97 o 
   3  15   4        0.64        0.16      3.65 o 
   4  15   4       43.98       40.68      7.38 o 
   5  15   4      225.99      216.76     13.94 o 
   6  15   4      131.90      112.77     17.24 o 
   7  15   4       51.66       43.73     10.06 o 
   8  15   4       41.69       37.77      8.15 o 
   9  15   4      183.12      207.69     18.17 o 
  10  15   4        0.00        6.58      6.49 o 
  11  15   4        1.37        2.15      6.61 o 
  12  15   4      121.13      118.60     17.56 o 
  -8  16   4      137.22      101.28     27.45 o 
  -7  16   4       28.85        2.45     15.72 o 
  -6  16   4       21.13       20.89     10.79 o 
  -5  16   4        0.57       -3.25      7.87 o 
  -4  16   4        0.10       11.10      6.81 o 
  -3  16   4      281.75      271.63     17.79 o 
  -2  16   4        7.64        7.60      6.14 o 
  -1  16   4        9.90       14.18      6.58 o 
   0  16   4     1516.00     1499.60     37.89 o 
   1  16   4        0.80       -2.85      3.88 o 
   2  16   4      592.52      562.33     23.58 o 
   3  16   4       51.46       67.37      7.76 o 
   4  16   4      176.64      168.07     13.18 o 
   5  16   4        7.77        5.28      5.36 o 
   6  16   4        1.30        0.74      5.99 o 
   7  16   4        0.27        4.47      5.52 o 
   8  16   4      549.84      577.53     22.89 o 
   9  16   4       97.78       97.36     11.96 o 
  10  16   4      350.17      376.16     21.14 o 
  11  16   4       62.43       47.51     12.56 o 
  12  16   4        1.74       18.37     11.75 o 
  -7  17   4        0.23      -11.58     14.08 o 
  -6  17   4       62.80      116.06     28.00 o 
  -5  17   4      161.87      168.37     16.42 o 
  -4  17   4        5.09       19.80      7.93 o 
  -3  17   4      135.26      108.20     12.87 o 
  -2  17   4        1.14       11.52      6.96 o 
  -1  17   4       53.21       34.79      8.34 o 
   0  17   4        0.08       11.26      6.74 o 
   1  17   4     1531.90     1569.54     70.53 o 
   2  17   4      240.10      267.08     22.68 o 
   3  17   4        1.70       -0.91      4.91 o 
   4  17   4      317.00      313.01     17.54 o 
   5  17   4      157.58      165.51     14.38 o 
   6  17   4        0.05        3.16      6.11 o 
   7  17   4      153.23      137.75     13.56 o 
   8  17   4        4.09       13.08      6.87 o 
   9  17   4      150.26      168.73     15.43 o 
  10  17   4       14.72       11.27      7.76 o 
  11  17   4      196.24      257.95     24.31 o 
  -6  18   4       28.15        8.91     11.68 o 
  -5  18   4        1.09       -2.08      7.55 o 
  -4  18   4       17.76       28.18      9.58 o 
  -3  18   4        4.34       14.54      7.59 o 
  -2  18   4        8.44        0.21      6.29 o 
  -1  18   4        0.50       -0.14      6.27 o 
   0  18   4        0.72        1.79      6.15 o 
   1  18   4       12.29       20.04      7.71 o 
   2  18   4       12.81       18.11      6.39 o 
   3  18   4      435.23      396.57     23.06 o 
   4  18   4      510.50      503.12     21.31 o 
   5  18   4        3.90        6.66      6.13 o 
   6  18   4       21.38       19.25      7.12 o 
   7  18   4        7.46        0.37      6.83 o 
   8  18   4        8.77       11.13      7.11 o 
   9  18   4       80.64       69.47     10.75 o 
  10  18   4      102.29      104.68     18.52 o 
  -5  19   4      109.09       78.30     49.42 o 
  -4  19   4        7.61        9.53     12.15 o 
  -3  19   4      332.44      262.77     20.17 o 
  -2  19   4       57.23       42.57     10.02 o 
  -1  19   4       64.43       87.13     14.14 o 
   0  19   4      160.21      196.74     17.26 o 
   1  19   4      102.55      136.68     15.04 o 
   2  19   4       26.99        8.22      6.45 o 
   3  19   4      134.35      139.05     15.42 o 
   4  19   4       55.02       43.67     10.66 o 
   5  19   4       83.64       89.54     11.90 o 
   6  19   4      102.41      125.94     13.54 o 
   7  19   4       13.75       14.10      7.46 o 
   8  19   4      302.29      297.80     21.66 o 
   9  19   4      124.03      127.04     17.36 o 
  -4  20   4       42.44       15.27      9.57 o 
  -3  20   4      119.70      119.71     22.75 o 
  -2  20   4        0.03        5.69      8.63 o 
  -1  20   4       67.29       76.24     12.89 o 
   0  20   4       49.85       36.41      9.98 o 
   1  20   4       24.89       17.12      8.24 o 
   2  20   4       18.37       43.91     17.90 o 
   3  20   4      107.24      113.78     15.03 o 
   4  20   4       20.14        8.34      7.27 o 
   5  20   4       34.72       38.44      9.14 o 
   6  20   4      167.49      163.60     15.83 o 
   7  20   4      129.09      137.86     15.14 o 
   8  20   4       98.96       82.42     14.46 o 
   9  20   4       35.39       28.00      9.45 o 
  -3  21   4      250.74      288.18     22.54 o 
  -2  21   4      190.67      191.11     20.08 o 
  -1  21   4       25.40       18.20      9.17 o 
   0  21   4        0.13        1.91      8.84 o 
   1  21   4       62.94       44.27     11.54 o 
   2  21   4        5.16       -2.57     18.74 o 
   3  21   4       16.26       11.13      9.09 o 
   4  21   4       95.81       59.39     16.25 o 
   5  21   4       14.04       27.60      9.24 o 
   6  21   4      158.34      189.56     24.32 o 
   7  21   4        9.39       17.51      9.14 o 
  -1  22   4        0.04        5.99      9.34 o 
   0  22   4      149.06      182.82     19.04 o 
   1  22   4        7.63        7.31     10.90 o 
   2  22   4       51.94       87.91     37.54 o 
   3  22   4       16.21        8.52     23.66 o 
   4  22   4        1.91       21.12     10.23 o 
   5  22   4       44.59       31.16     10.74 o 
  -4 -18   5        2.77        8.17     12.01 o 
  -3 -18   5        1.20       -0.93     11.38 o 
  -2 -18   5        2.78        5.18     10.67 o 
  -1 -18   5        0.01       -1.10      8.28 o 
   0 -18   5       73.98       66.54     20.87 o 
   1 -18   5       82.33      118.12     19.07 o 
  -6 -17   5       19.04        9.18     10.76 o 
  -5 -17   5        4.95       27.54     13.52 o 
  -4 -17   5       88.07      108.05     19.81 o 
  -3 -17   5       68.86       66.43     16.14 o 
  -2 -17   5       24.59       35.74     12.99 o 
  -1 -17   5       23.69       30.89      9.68 o 
   0 -17   5      291.77      340.42     21.85 o 
   1 -17   5       21.43       26.24      9.17 o 
   2 -17   5      133.53      151.33     25.79 o 
   3 -17   5       37.39       28.65     12.81 o 
  -7 -16   5        0.44        6.52     12.21 o 
  -6 -16   5       71.70       71.71     24.38 o 
  -5 -16   5       19.85       40.41     14.66 o 
  -4 -16   5      725.76      874.29     88.93 o 
  -3 -16   5        7.16       15.93     10.69 o 
  -2 -16   5      115.91      150.12     16.13 o 
  -1 -16   5        9.89        7.55      6.80 o 
   0 -16   5      147.33      154.32     11.97 o 
   1 -16   5      107.62       97.64     13.39 o 
   2 -16   5      332.10      351.40     22.67 o 
   3 -16   5       74.99       80.90     15.96 o 
   4 -16   5        4.46       11.35     11.00 o 
   5 -16   5        2.67        2.02     11.50 o 
  -8 -15   5      111.92      105.32     20.58 o 
  -7 -15   5       83.36       84.70     18.90 o 
  -6 -15   5       14.98        7.11     11.38 o 
  -5 -15   5      528.85      498.47     35.58 o 
  -4 -15   5       43.31       48.08     27.63 o 
  -3 -15   5       49.25       95.46     17.04 o 
  -2 -15   5       19.37       25.96      8.65 o 
  -1 -15   5        3.38        2.49      5.30 o 
   0 -15   5       54.89       59.57      8.00 o 
   1 -15   5      319.11      321.15     18.59 o 
   2 -15   5       32.49       24.11     11.37 o 
   3 -15   5        0.41        4.45      9.43 o 
   4 -15   5       59.73       86.00     16.99 o 
   5 -15   5       43.43       27.65     12.96 o 
   6 -15   5      211.41      205.63     40.18 o 
  -9 -14   5        1.70       17.52     13.31 o 
  -8 -14   5        6.17        6.44     11.20 o 
  -7 -14   5        2.02        7.70     10.57 o 
  -6 -14   5      168.71      141.18     21.81 o 
  -5 -14   5      217.04      257.54     63.67 o 
  -4 -14   5       97.98       82.48     16.50 o 
  -3 -14   5       94.67      140.17     26.41 o 
  -2 -14   5        9.63        4.33      6.68 o 
  -1 -14   5      159.17      146.67     11.39 o 
   0 -14   5      153.60      157.67     13.77 o 
   1 -14   5       58.88       36.12      7.15 o 
   2 -14   5     1334.96     1294.98     46.32 o 
   3 -14   5       12.06        6.40      8.98 o 
   4 -14   5       21.49        9.52     18.07 o 
   5 -14   5       61.65       76.10     26.26 o 
   6 -14   5       17.19       24.42     25.18 o 
   7 -14   5        3.79       13.43     18.39 o 
 -10 -13   5      125.06       91.09     23.66 o 
  -9 -13   5       66.63       84.45     18.83 o 
  -8 -13   5        0.44        6.50      9.67 o 
  -7 -13   5      143.76      104.45     18.81 o 
  -6 -13   5       80.76       60.14     33.64 o 
  -5 -13   5       94.19       92.39     17.45 o 
  -4 -13   5        0.03        3.04      8.39 o 
  -3 -13   5       66.32       58.68     10.40 o 
  -2 -13   5       53.52       41.90     10.21 o 
  -1 -13   5      929.74      962.41     22.58 o 
   0 -13   5        6.85        2.29      3.92 o 
   1 -13   5        7.65        3.62      4.67 o 
   2 -13   5      520.64      536.14     22.53 o 
   3 -13   5       79.69       88.28     15.60 o 
   4 -13   5       91.16       95.42     16.50 o 
   5 -13   5       37.84       39.95     12.21 o 
   6 -13   5       42.37       41.33     27.83 o 
   7 -13   5       17.67      -11.25     10.98 o 
   8 -13   5       13.44       20.61     16.45 o 
 -10 -12   5       63.07       58.36     16.12 o 
  -9 -12   5        0.22        5.50     10.09 o 
  -8 -12   5      165.62      185.68     37.11 o 
  -7 -12   5      210.89      190.71     23.34 o 
  -6 -12   5       22.82       24.78     10.85 o 
  -5 -12   5       16.12       23.38     10.69 o 
  -4 -12   5        0.02        4.89      7.76 o 
  -3 -12   5        4.97        5.24      5.92 o 
  -2 -12   5      922.90      980.46     34.60 o 
  -1 -12   5       88.85       93.01      8.27 o 
   0 -12   5      608.33      664.53     18.09 o 
   1 -12   5     1457.80     1474.50     31.39 o 
   2 -12   5      145.36      131.86     10.58 o 
   3 -12   5      153.06      130.22     23.29 o 
   4 -12   5       49.87       50.77     21.24 o 
   5 -12   5      111.15      109.68     17.45 o 
   6 -12   5       33.71       21.23     12.45 o 
   7 -12   5      177.23      146.12     34.97 o 
   8 -12   5      156.02      133.20     21.07 o 
   9 -12   5        6.08       -1.02     10.51 o 
 -11 -11   5       37.87       32.18     14.31 o 
 -10 -11   5       26.28       13.95     11.76 o 
  -9 -11   5       96.60       76.11     16.52 o 
  -8 -11   5       45.92       56.48     14.56 o 
  -7 -11   5        3.64        2.43      8.51 o 
  -6 -11   5       98.34       79.25     15.75 o 
  -5 -11   5       86.90       62.69     13.62 o 
  -4 -11   5      371.44      374.44     26.37 o 
  -3 -11   5      363.37      389.49     18.47 o 
  -2 -11   5      332.99      331.87     13.48 o 
  -1 -11   5      278.32      273.81     12.57 o 
   0 -11   5      119.18      134.31      9.04 o 
   1 -11   5      183.90      215.92     12.06 o 
   2 -11   5      533.14      474.87     16.54 o 
   3 -11   5      501.83      477.05     30.52 o 
   4 -11   5      105.53      107.17     24.01 o 
   5 -11   5      116.96       71.51     14.29 o 
   6 -11   5       21.65       43.30     13.52 o 
   7 -11   5       93.59       72.75     15.85 o 
   8 -11   5       34.60       24.02     11.66 o 
   9 -11   5       18.76       31.23     14.03 o 
 -11 -10   5        0.98        8.79     12.05 o 
 -10 -10   5       63.84       64.65     17.23 o 
  -9 -10   5       38.77       43.37     19.99 o 
  -8 -10   5      361.36      358.37     51.49 o 
  -7 -10   5       12.15       -0.50      7.49 o 
  -6 -10   5      102.69      124.69     18.34 o 
  -5 -10   5       90.13      125.47     17.44 o 
  -4 -10   5       74.64       76.02     13.84 o 
  -3 -10   5      109.66      121.37     14.70 o 
  -2 -10   5      191.86      202.63      9.70 o 
  -1 -10   5      335.76      318.37     14.63 o 
   0 -10   5      817.90      742.13     23.80 o 
   1 -10   5      335.11      308.13     15.34 o 
   2 -10   5     1402.13     1386.68     27.90 o 
   3 -10   5       64.48       70.05     12.24 o 
   4 -10   5       85.24       74.74     30.70 o 
   5 -10   5       17.49       23.37     12.33 o 
   6 -10   5       51.85       31.27     11.84 o 
   7 -10   5       75.66       74.98     15.14 o 
   8 -10   5       20.07       29.76     12.80 o 
   9 -10   5       30.63       41.21     15.02 o 
  10 -10   5       75.61      111.64     27.08 o 
 -12  -9   5        0.45        4.28     11.72 o 
 -11  -9   5      315.69      335.89     66.61 o 
 -10  -9   5      236.98      256.61     27.60 o 
  -9  -9   5        0.71       10.61      9.59 o 
  -8  -9   5        4.48       -3.38      7.16 o 
  -7  -9   5      391.47      260.12     23.88 o 
  -6  -9   5      424.44      397.04     27.03 o 
  -5  -9   5        0.21       -1.52      5.96 o 
  -4  -9   5      267.60      271.44     21.75 o 
  -3  -9   5      502.01      558.05     19.71 o 
  -2  -9   5      362.58      326.27     12.63 o 
  -1  -9   5       21.77       14.89      6.41 o 
   0  -9   5       59.18       76.44     14.30 o 
   1  -9   5       38.14       42.71      6.16 o 
   2  -9   5       60.52       46.47      7.97 o 
   3  -9   5      164.45      160.63      9.22 o 
   4  -9   5      803.00      671.32     44.28 o 
   5  -9   5       11.30        2.64      7.04 o 
   6  -9   5      156.20      147.82     18.38 o 
   7  -9   5       71.02       66.00     13.76 o 
   8  -9   5       11.54       10.09     10.43 o 
   9  -9   5       47.51       46.92     15.90 o 
  10  -9   5      178.80      163.14     59.40 o 
  11  -9   5       26.07       43.59     16.62 o 
 -12  -8   5      177.30      246.04     28.81 o 
 -11  -8   5       82.37       79.47     28.43 o 
 -10  -8   5       14.78        9.87     10.29 o 
  -9  -8   5      265.23      272.93     26.04 o 
  -8  -8   5       34.96       35.61     11.62 o 
  -7  -8   5        0.87        6.17      7.98 o 
  -6  -8   5     2979.78     3001.27    287.97 o 
  -5  -8   5     2773.40     2783.05     70.76 o 
  -4  -8   5        1.99       -1.40      5.59 o 
  -3  -8   5      725.98      695.55     19.83 o 
  -2  -8   5      712.13      720.75     19.56 o 
  -1  -8   5     1029.28     1031.37     31.54 o 
   0  -8   5      119.66      134.86     28.90 o 
   1  -8   5      646.52      645.88     17.15 o 
   2  -8   5       85.83       86.44      7.08 o 
   3  -8   5      561.23      576.98     15.97 o 
   4  -8   5     1039.66      946.71     51.56 o 
   5  -8   5     1289.65     1406.84     67.34 o 
   6  -8   5       95.93       88.71     14.70 o 
   7  -8   5       16.13       30.45     10.47 o 
   8  -8   5      105.76      110.16     17.07 o 
   9  -8   5      283.16      329.89     27.86 o 
  10  -8   5       28.12       14.39     14.35 o 
  11  -8   5       44.52       31.53     13.53 o 
 -12  -7   5      154.43      206.95     18.54 o 
 -11  -7   5      164.06      202.34     24.97 o 
 -10  -7   5      189.51      157.89     28.90 o 
  -9  -7   5       14.16       21.48     11.08 o 
  -8  -7   5      459.33      406.50     55.68 o 
  -7  -7   5     1528.04     1505.69     50.70 o 
  -6  -7   5      125.07      115.81     16.05 o 
  -5  -7   5      671.50      708.47     31.02 o 
  -4  -7   5      183.65      172.42     13.59 o 
  -3  -7   5     2363.41     2461.54     37.39 o 
  -2  -7   5       91.34       80.35     10.92 o 
  -1  -7   5      818.28      883.28     27.74 o 
   0  -7   5      124.24      109.54     11.23 o 
   1  -7   5     1262.77     1262.66     28.23 o 
   2  -7   5      268.44      229.40      9.76 o 
   3  -7   5       44.03       68.16      5.93 o 
   4  -7   5      570.84      591.25     33.92 o 
   5  -7   5      146.87      109.97     20.67 o 
   6  -7   5      199.43      210.95     28.20 o 
   7  -7   5      293.24      268.58     22.44 o 
   8  -7   5      307.31      319.03     25.24 o 
   9  -7   5       16.88        5.13     15.25 o 
  10  -7   5       18.34        2.00      9.62 o 
  11  -7   5      186.41      179.27     22.99 o 
  12  -7   5       82.31       53.19     16.66 o 
 -12  -6   5       46.29       38.58     10.68 o 
 -11  -6   5      134.38      114.81     13.94 o 
 -10  -6   5      129.89      145.44     20.63 o 
  -9  -6   5       55.55       63.13     28.43 o 
  -8  -6   5      112.13       92.19     28.65 o 
  -7  -6   5        8.16       18.59     13.13 o 
  -6  -6   5      162.90      153.95     17.02 o 
  -5  -6   5        2.57       -1.63      5.42 o 
  -4  -6   5     1401.14     1334.74     28.42 o 
  -3  -6   5       34.69       34.15      5.24 o 
  -2  -6   5      750.01      759.52     16.98 o 
  -1  -6   5      128.66      175.35     12.14 o 
   0  -6   5      267.69      222.06     29.45 o 
   1  -6   5     1202.40     1132.99     25.31 o 
   2  -6   5      352.29      453.10     12.82 o 
   3  -6   5       26.22       23.25      6.46 o 
   4  -6   5      711.67      735.28     18.39 o 
   5  -6   5      300.34      300.01     16.06 o 
   6  -6   5       60.73       20.07     11.23 o 
   7  -6   5     1105.21     1077.84     58.60 o 
   8  -6   5        0.18       -7.10      6.52 o 
   9  -6   5       22.86       13.00      8.80 o 
  10  -6   5      152.35      214.45     23.23 o 
  11  -6   5       42.72       29.58     12.12 o 
  12  -6   5       18.49        9.69     11.86 o 
 -13  -5   5       48.37       58.57     22.29 o 
 -12  -5   5       70.97       44.34     11.19 o 
 -11  -5   5       11.23       12.36      8.25 o 
 -10  -5   5        2.06        7.79      7.10 o 
  -9  -5   5      277.45      268.20     16.68 o 
  -8  -5   5       65.77       68.15     22.01 o 
  -7  -5   5        2.55        7.61      6.39 o 
  -6  -5   5        0.03       11.34      9.61 o 
  -5  -5   5      598.16      564.20     25.81 o 
  -4  -5   5       36.47       37.83     11.10 o 
  -3  -5   5        8.21       10.62      3.94 o 
  -2  -5   5     1144.61     1354.41     23.32 o 
  -1  -5   5      712.74      819.27     24.62 o 
   0  -5   5     2295.30     2295.42     58.03 o 
   1  -5   5     2598.42     2494.94     41.88 o 
   2  -5   5      184.83      176.04      7.71 o 
   3  -5   5     3165.72     3379.28     44.05 o 
   4  -5   5       79.07      102.17      6.76 o 
   5  -5   5      304.63      281.52     23.39 o 
   6  -5   5      825.25      764.77     45.82 o 
   7  -5   5        0.03        8.04     10.18 o 
   8  -5   5        1.50       -4.16      6.76 o 
   9  -5   5      103.00      109.98     29.58 o 
  10  -5   5        0.86        0.11      8.54 o 
  11  -5   5       23.27       23.11     11.82 o 
  12  -5   5      494.56      597.53     26.56 o 
 -13  -4   5       41.79       33.81     11.49 o 
 -12  -4   5        0.98       15.61      8.63 o 
 -11  -4   5      158.88      166.64     15.80 o 
 -10  -4   5      135.44      146.16     26.03 o 
  -9  -4   5      808.33      808.61     26.50 o 
  -8  -4   5       27.28       22.63      6.66 o 
  -7  -4   5       61.76       61.96      8.16 o 
  -6  -4   5      138.47      119.41     14.55 o 
  -5  -4   5      172.32      226.16     32.02 o 
  -4  -4   5     2548.76     2508.56     58.57 o 
  -3  -4   5     6900.29     7576.04    104.03 o 
  -2  -4   5      306.83      395.88     13.60 o 
  -1  -4   5     3869.17     4261.89     76.20 o 
   0  -4   5      531.05      597.32     20.52 o 
   1  -4   5      350.70      436.68     13.28 o 
   2  -4   5      750.24      937.72     20.34 o 
   3  -4   5     6206.99     6594.38     76.10 o 
   4  -4   5        4.07        8.90      3.07 o 
   5  -4   5     1829.57     1817.94     42.53 o 
   6  -4   5      270.49      228.99     13.93 o 
   7  -4   5      299.85      305.24     30.70 o 
   8  -4   5      139.81      136.47     24.06 o 
   9  -4   5      189.23      185.79     18.95 o 
  10  -4   5        2.53       10.94      6.55 o 
  11  -4   5      133.20      110.76     12.99 o 
  12  -4   5      187.84      262.90     18.60 o 
  13  -4   5        0.52        5.24     12.43 o 
 -13  -3   5        3.20       26.36     11.75 o 
 -12  -3   5      116.13      143.63     21.06 o 
 -11  -3   5        1.12        2.32      6.55 o 
 -10  -3   5       44.56       45.24      8.99 o 
  -9  -3   5      322.03      306.84     16.71 o 
  -8  -3   5        1.74       11.39      5.77 o 
  -7  -3   5       65.20       78.02      8.81 o 
  -6  -3   5       52.68       52.55     10.16 o 
  -5  -3   5      791.25      815.55     61.32 o 
  -4  -3   5     1376.90     1334.72     37.94 o 
  -3  -3   5      437.76      462.07     15.28 o 
  -2  -3   5       81.61       74.46      6.44 o 
  -1  -3   5      441.80      599.27     18.99 o 
   0  -3   5      641.89      849.84     24.39 o 
   1  -3   5      767.22      830.88     18.47 o 
   2  -3   5       16.98       15.13      5.39 o 
   3  -3   5      828.13      931.36     15.79 o 
   4  -3   5     2462.02     2615.95     53.47 o 
   5  -3   5        4.46        4.76      4.27 o 
   6  -3   5        3.57       14.50      5.70 o 
   7  -3   5     1353.48     1285.27     56.51 o 
   8  -3   5      321.32      242.15     16.10 o 
   9  -3   5      409.26      429.32     18.33 o 
  10  -3   5       17.07       16.33      6.92 o 
  11  -3   5       59.12       71.30     10.71 o 
  12  -3   5        2.97        5.90      7.65 o 
  13  -3   5      329.47      410.46     35.39 o 
 -13  -2   5       65.45       63.28     14.25 o 
 -12  -2   5        2.23        7.49      8.80 o 
 -11  -2   5      338.16      346.43     25.98 o 
 -10  -2   5        1.38        0.87      5.95 o 
  -9  -2   5      542.57      602.98     22.01 o 
  -8  -2   5     1531.25     1612.38     56.81 o 
  -7  -2   5      334.26      288.02     14.47 o 
  -6  -2   5      102.43       92.50     15.32 o 
  -5  -2   5     1327.41     1323.99     42.62 o 
  -4  -2   5      570.80      704.64     18.04 o 
  -3  -2   5      172.13      146.31     10.99 o 
  -2  -2   5     1933.08     2300.15     52.61 o 
  -1  -2   5      202.21      217.46     10.85 o 
   0  -2   5      190.49      220.54     14.10 o 
   1  -2   5     5937.84     6522.61     86.51 o 
   2  -2   5      237.12      211.66      7.74 o 
   3  -2   5     2807.67     2749.67     53.99 o 
   4  -2   5        6.77       10.71      7.06 o 
   5  -2   5        0.01       13.09      4.90 o 
   6  -2   5      398.10      396.19     17.55 o 
   7  -2   5      249.93      255.62     11.70 o 
   8  -2   5        2.35       -1.17      6.01 o 
   9  -2   5     1010.63      977.27     49.17 o 
  10  -2   5       64.85       83.44     10.32 o 
  11  -2   5      204.43      207.65     16.47 o 
  12  -2   5       20.62        7.18      7.19 o 
  13  -2   5       91.71       96.29     19.97 o 
 -13  -1   5        9.89        8.69      9.97 o 
 -12  -1   5      364.73      443.86     25.60 o 
 -11  -1   5      124.85      100.17     14.01 o 
 -10  -1   5      432.16      382.56     14.32 o 
  -9  -1   5      229.53      226.11     12.40 o 
  -8  -1   5      148.60      183.31      8.75 o 
  -7  -1   5        6.79       12.57      3.56 o 
  -6  -1   5      577.26      591.34     14.68 o 
  -5  -1   5        4.43       15.99      1.96 o 
  -4  -1   5       46.15       53.33      5.62 o 
  -3  -1   5      180.03      163.17      8.31 o 
  -2  -1   5        1.93        4.61      3.17 o 
  -1  -1   5     4198.68     4800.77     72.79 o 
   0  -1   5     3079.83     3175.09    104.67 o 
   1  -1   5      127.73      120.11      6.95 o 
   2  -1   5        0.42        5.84      3.97 o 
   3  -1   5     2762.05     2489.44     49.20 o 
   4  -1   5     2481.62     2669.75     53.18 o 
   5  -1   5      373.96      516.84     19.06 o 
   6  -1   5        2.65       14.49      5.50 o 
   7  -1   5      268.15      260.69     18.92 o 
   8  -1   5        6.20       12.46      6.67 o 
   9  -1   5      543.41      577.40     24.19 o 
  10  -1   5        0.52       -1.20      5.14 o 
  11  -1   5      300.75      311.69     22.52 o 
  12  -1   5       48.46       62.05     16.27 o 
  13  -1   5       56.73       82.71     18.67 o 
 -13   0   5       62.74       62.09     13.56 o 
 -12   0   5       51.44       62.28      8.61 o 
 -11   0   5        1.67       13.90      5.76 o 
 -10   0   5       17.58       22.37      5.57 o 
  -9   0   5      360.64      383.12     13.39 o 
  -8   0   5       49.58       64.98      9.43 o 
  -7   0   5      294.73      291.23      9.32 o 
  -6   0   5       43.38       44.47      4.91 o 
  -5   0   5       23.45       27.87      3.17 o 
  -4   0   5     1453.47     1364.78     18.50 o 
  -3   0   5      246.73      273.87     11.88 o 
  -2   0   5      139.63      182.75     13.43 o 
  -1   0   5     1214.65     1233.35     23.75 o 
   0   0   5     1300.21     1309.50     35.07 o 
   1   0   5     8120.74     7918.70    101.08 o 
   2   0   5      975.95      891.97     23.12 o 
   3   0   5       17.75       24.15      4.99 o 
   4   0   5      793.41      970.28     26.17 o 
   5   0   5      589.49      518.14     14.12 o 
   6   0   5       27.33       18.05      3.12 o 
   7   0   5      758.79      688.25     13.82 o 
   8   0   5      909.18      933.12     17.68 o 
   9   0   5      101.35      103.99      6.47 o 
  10   0   5       42.96       47.08      8.11 o 
  11   0   5       12.78       10.06      6.26 o 
  12   0   5       32.90       26.51     12.58 o 
  13   0   5        1.91       14.03     11.38 o 
  14   0   5       11.23       15.57     13.58 o 
 -13   1   5       19.72       31.87     12.15 o 
 -12   1   5       17.13       20.64      6.91 o 
 -11   1   5        1.69       14.18      6.02 o 
 -10   1   5       11.57       15.73      5.53 o 
  -9   1   5      124.88      141.82      9.24 o 
  -8   1   5       60.74       58.97      6.44 o 
  -7   1   5      236.10      251.69      9.08 o 
  -6   1   5     1616.01     1600.63     23.47 o 
  -5   1   5     1593.62     1542.86     21.81 o 
  -4   1   5      260.91      314.22      7.90 o 
  -3   1   5      521.96      602.57     11.29 o 
  -2   1   5      877.80      983.61     15.41 o 
  -1   1   5      353.20      427.65     11.65 o 
   0   1   5       43.81       24.10      5.36 o 
   1   1   5      840.51      854.80     21.52 o 
   2   1   5      213.75      294.13     15.56 o 
   3   1   5       26.05        9.59      3.27 o 
   4   1   5     4755.68     5386.46     74.02 o 
   5   1   5      614.86      717.51     13.41 o 
   6   1   5       88.19       74.52      5.05 o 
   7   1   5      142.18      157.76      7.46 o 
   8   1   5      116.04      104.30      7.51 o 
   9   1   5     5006.08     4773.67     70.15 o 
  10   1   5       25.22       31.16      5.26 o 
  11   1   5      516.19      516.96     22.19 o 
  12   1   5       44.46       42.58     13.93 o 
  13   1   5       21.98       33.14     13.73 o 
  14   1   5      215.97      173.21     24.21 o 
 -13   2   5        7.52       14.14      8.71 o 
 -12   2   5       44.01       36.98     11.35 o 
 -11   2   5       47.68       29.53      6.84 o 
 -10   2   5       37.96       38.56      6.93 o 
  -9   2   5      332.15      352.79     14.95 o 
  -8   2   5      123.14       83.47      6.53 o 
  -7   2   5       70.20       78.16      5.92 o 
  -6   2   5       24.66       15.58      3.44 o 
  -5   2   5       46.90       28.28      3.91 o 
  -4   2   5      914.39      842.09     15.57 o 
  -3   2   5      328.55      320.41     10.26 o 
  -2   2   5      391.92      404.62      8.06 o 
  -1   2   5      136.37      142.02      5.33 o 
   0   2   5     3369.73     3723.23     51.51 o 
   1   2   5     2023.13     1904.44     29.39 o 
   2   2   5      204.75      188.64      5.87 o 
   3   2   5        0.58        5.49      2.76 o 
   4   2   5     1386.16     1420.76     18.94 o 
   5   2   5       19.13       29.94      4.33 o 
   6   2   5        4.00        0.76      1.96 o 
   7   2   5       46.33       48.28      4.21 o 
   8   2   5      860.19      817.46     17.71 o 
   9   2   5     1168.95     1197.92     23.35 o 
  10   2   5     1352.17     1465.69     27.43 o 
  11   2   5      649.27      676.82     24.28 o 
  12   2   5      152.54      158.85     14.68 o 
  13   2   5      180.79      182.60     13.38 o 
  14   2   5      211.61      232.16     26.71 o 
 -13   3   5        2.27       -0.52      6.58 o 
 -12   3   5        0.58       11.88      6.98 o 
 -11   3   5      212.68      200.24     13.82 o 
 -10   3   5      187.60      165.95     16.77 o 
  -9   3   5       29.23       17.86      5.94 o 
  -8   3   5       17.98       15.77      4.69 o 
  -7   3   5      535.56      472.73     14.62 o 
  -6   3   5       55.09       42.91      5.15 o 
  -5   3   5     1429.86     1398.21     23.37 o 
  -4   3   5        7.34       22.28      3.09 o 
  -3   3   5       33.87       11.80      2.37 o 
  -2   3   5      288.23      425.17      8.47 o 
  -1   3   5     3364.66     3612.58     37.72 o 
   0   3   5       66.89       74.91      4.02 o 
   1   3   5     2434.74     2262.68     39.31 o 
   2   3   5     1993.95     2496.67     27.72 o 
   3   3   5     1264.97     1484.44     24.72 o 
   4   3   5      388.78      290.81      7.11 o 
   5   3   5     3816.71     3988.72     39.45 o 
   6   3   5      527.05      521.52     12.82 o 
   7   3   5      124.98      122.03      5.57 o 
   8   3   5       23.07       25.22      3.85 o 
   9   3   5     1767.97     1706.34     40.87 o 
  10   3   5       20.59       28.51      6.17 o 
  11   3   5       15.56       10.65      6.59 o 
  12   3   5        8.26        9.21      6.35 o 
  13   3   5       12.11       13.05     16.40 o 
  14   3   5       11.30       20.62      8.64 o 
 -13   4   5      180.84      241.18     16.72 o 
 -12   4   5        2.11       11.47      6.84 o 
 -11   4   5       30.78       42.82      8.01 o 
 -10   4   5      219.64      192.52     12.36 o 
  -9   4   5       15.52       -1.66      5.27 o 
  -8   4   5      704.23      636.24     18.05 o 
  -7   4   5     1900.13     1883.52     41.15 o 
  -6   4   5       69.58       70.38      6.11 o 
  -5   4   5       34.55       26.71      3.60 o 
  -4   4   5      115.88      111.30      5.21 o 
  -3   4   5      114.62      137.00      5.33 o 
  -2   4   5     6220.92     5933.74     65.50 o 
  -1   4   5     1127.61     1053.15     14.55 o 
   0   4   5       57.64       70.30      3.54 o 
   1   4   5    18210.15    20621.25    188.21 o 
   2   4   5       89.87      150.00      9.04 o 
   3   4   5     2258.46     2352.10     24.16 o 
   4   4   5     6198.60     6730.56     56.58 o 
   5   4   5     4272.56     4666.59     45.35 o 
   6   4   5       65.94       92.40      6.97 o 
   7   4   5      333.21      317.81      8.43 o 
   8   4   5      364.28      328.01      9.13 o 
   9   4   5       14.61       10.28      4.21 o 
  10   4   5      150.55      180.47     11.34 o 
  11   4   5        0.13        9.52      5.21 o 
  12   4   5        0.09        2.83      5.30 o 
  13   4   5        2.72       -2.53      6.37 o 
  14   4   5      429.35      510.86     22.57 o 
 -12   5   5        6.16        5.71      6.63 o 
 -11   5   5      212.12      283.27     14.73 o 
 -10   5   5      362.53      316.25     19.85 o 
  -9   5   5      228.22      215.45     14.08 o 
  -8   5   5       50.30       45.51      6.05 o 
  -7   5   5     1191.51     1145.67     25.07 o 
  -6   5   5      257.18      303.84      9.24 o 
  -5   5   5      234.19      284.66      9.32 o 
  -4   5   5      391.54      351.18      8.65 o 
  -3   5   5      727.97      734.37     12.48 o 
  -2   5   5     1670.50     1791.87     28.99 o 
  -1   5   5        0.03       10.56      2.25 o 
   0   5   5     1319.54     1423.11     18.65 o 
   1   5   5      250.69      393.31      9.33 o 
   2   5   5    19255.84    20203.35    169.01 o 
   3   5   5       26.70       28.27      3.05 o 
   4   5   5      255.49      358.09      6.93 o 
   5   5   5      302.29      285.04      7.06 o 
   6   5   5     6289.08     6488.02     61.53 o 
   7   5   5        0.60        7.63      2.62 o 
   8   5   5       34.73       36.06      4.26 o 
   9   5   5        6.27        2.76      3.28 o 
  10   5   5      199.40      225.05     12.48 o 
  11   5   5      339.55      330.48     15.18 o 
  12   5   5        5.66       12.30      6.17 o 
  13   5   5        1.92        7.95      7.00 o 
  14   5   5       30.19       25.40      8.34 o 
 -12   6   5        5.80       15.42     11.88 o 
 -11   6   5      237.76      217.35     18.39 o 
 -10   6   5      129.35      140.10      9.59 o 
  -9   6   5       48.91       55.00      6.87 o 
  -8   6   5      154.59      160.40      9.29 o 
  -7   6   5       18.96       20.91      6.87 o 
  -6   6   5      208.07      196.40      9.03 o 
  -5   6   5       66.04       73.02      4.78 o 
  -4   6   5     1738.92     1611.19     21.61 o 
  -3   6   5        2.47       19.43      2.72 o 
  -2   6   5      301.47      278.68      6.92 o 
  -1   6   5       13.29       20.02      2.30 o 
   0   6   5      439.04      496.15      9.26 o 
   1   6   5     1061.01     1177.45     16.28 o 
   2   6   5      796.91     1024.80     11.95 o 
   3   6   5       54.57       53.34      3.00 o 
   4   6   5     1764.62     1920.46     22.05 o 
   5   6   5      131.06      135.95      4.94 o 
   6   6   5     2417.67     2440.62     28.08 o 
   7   6   5      197.90      253.72      7.75 o 
   8   6   5      269.92      266.97     14.28 o 
   9   6   5        9.89        3.99      3.46 o 
  10   6   5     1081.88     1021.82     23.05 o 
  11   6   5       23.50       16.41      6.16 o 
  12   6   5      156.90      166.31     12.36 o 
  13   6   5       25.16       47.49      8.69 o 
  14   6   5        1.58        5.54      7.01 o 
 -12   7   5        2.08        7.79     12.38 o 
 -11   7   5      162.93      148.60     21.96 o 
 -10   7   5      864.83      911.81     21.11 o 
  -9   7   5      217.32      191.89     12.82 o 
  -8   7   5      401.37      380.48     12.83 o 
  -7   7   5      817.67      814.78     18.25 o 
  -6   7   5       69.79       68.10      6.73 o 
  -5   7   5      158.57      129.99     11.97 o 
  -4   7   5      336.56      328.04      7.75 o 
  -3   7   5      385.29      413.49      8.54 o 
  -2   7   5       71.59      127.33      4.75 o 
  -1   7   5      105.81       89.11      3.78 o 
   0   7   5      501.63      559.45      9.98 o 
   1   7   5       14.50       25.76      2.59 o 
   2   7   5     1003.34     1284.09     16.40 o 
   3   7   5       11.97       25.20      2.58 o 
   4   7   5     2412.41     2662.96     26.77 o 
   5   7   5      699.30      623.09     14.99 o 
   6   7   5       12.49        3.76      2.32 o 
   7   7   5       18.99       40.18      3.97 o 
   8   7   5      383.42      315.41     10.30 o 
   9   7   5      934.10      887.31     18.74 o 
  10   7   5     1237.96     1233.16     29.34 o 
  11   7   5      106.18       85.12      8.47 o 
  12   7   5       29.36       34.41      7.41 o 
  13   7   5        9.10       14.73      6.49 o 
  14   7   5       52.96       55.96     10.01 o 
 -12   8   5       28.68       32.55     14.53 o 
 -11   8   5      598.89      628.71     29.93 o 
 -10   8   5       22.19       17.58      8.15 o 
  -9   8   5       33.86       30.84      9.05 o 
  -8   8   5      616.98      594.63     30.22 o 
  -7   8   5       93.40       91.12      6.17 o 
  -6   8   5       30.78       11.17      5.67 o 
  -5   8   5      485.37      461.97     23.40 o 
  -4   8   5      482.96      416.07     11.86 o 
  -3   8   5      157.75      176.63      5.04 o 
  -2   8   5       35.05       18.38      2.02 o 
  -1   8   5     1979.99     2019.28     29.55 o 
   0   8   5      187.67      266.49      8.75 o 
   1   8   5      320.98      406.23     10.97 o 
   2   8   5     1018.83     1035.42     17.24 o 
   3   8   5     5585.20     5810.94     55.96 o 
   4   8   5       13.93       26.63      2.80 o 
   5   8   5      109.42       97.44      4.34 o 
   6   8   5       85.54      113.25      6.88 o 
   7   8   5     1861.67     1875.66     26.86 o 
   8   8   5        2.93        8.92      3.54 o 
   9   8   5       61.74       80.28      6.40 o 
  10   8   5        3.38        7.34      3.97 o 
  11   8   5       93.36       72.03      7.48 o 
  12   8   5       35.52       22.38      6.19 o 
  13   8   5        3.35        7.33      5.87 o 
  14   8   5       14.43       40.93     12.31 o 
 -11   9   5        0.37       -4.48      8.13 o 
 -10   9   5       17.72       33.20     14.40 o 
  -9   9   5        6.08       16.19      7.17 o 
  -8   9   5       23.31       20.94      7.00 o 
  -7   9   5     1316.56     1225.63     30.70 o 
  -6   9   5       45.47       14.40      6.11 o 
  -5   9   5      437.84      446.90     16.44 o 
  -4   9   5      124.48      116.89      9.61 o 
  -3   9   5      691.88      626.30     12.82 o 
  -2   9   5       67.21       83.59      4.72 o 
  -1   9   5      133.84       85.80     10.20 o 
   0   9   5       97.88       81.82      9.13 o 
   1   9   5     6931.36     7089.76     83.14 o 
   2   9   5        5.87       15.09      3.19 o 
   3   9   5        2.27        7.80      3.22 o 
   4   9   5      257.03      214.83      7.61 o 
   5   9   5       57.36       48.10      2.82 o 
   6   9   5      137.63      148.22      5.34 o 
   7   9   5     2033.31     1918.16     32.90 o 
   8   9   5      233.75      245.27      8.83 o 
   9   9   5      401.00      373.33     12.94 o 
  10   9   5       30.68       35.69      6.77 o 
  11   9   5       24.77       25.20      9.14 o 
  12   9   5        3.27        1.55      6.57 o 
  13   9   5       39.53       37.12     14.25 o 
  14   9   5        0.46        9.35     11.02 o 
 -11  10   5      161.80      148.34     18.35 o 
 -10  10   5        6.11       16.82      9.98 o 
  -9  10   5       34.81       36.76      8.75 o 
  -8  10   5      422.72      394.84     18.53 o 
  -7  10   5      234.85      191.41     18.95 o 
  -6  10   5        6.08        7.39      5.35 o 
  -5  10   5       25.44       37.00      6.96 o 
  -4  10   5        2.49        4.03      4.74 o 
  -3  10   5      568.07      582.55     19.82 o 
  -2  10   5        9.72       14.77      3.12 o 
  -1  10   5      783.81      975.62     21.27 o 
   0  10   5        0.86        8.96      3.23 o 
   1  10   5     2502.23     2349.62     35.50 o 
   2  10   5       21.52       20.70      3.65 o 
   3  10   5      733.46      680.28     14.82 o 
   4  10   5      144.78      128.05      9.81 o 
   5  10   5       84.92      101.86      6.30 o 
   6  10   5     1205.85     1179.80     21.74 o 
   7  10   5      220.70      208.23     10.74 o 
   8  10   5     1197.63     1215.78     26.10 o 
   9  10   5        1.45       -7.44      3.72 o 
  10  10   5       58.33       51.77     10.92 o 
  11  10   5      206.81      189.70     12.90 o 
  12  10   5      433.59      468.27     22.58 o 
  13  10   5        2.42      -12.26      8.01 o 
  14  10   5       45.83       49.85     13.53 o 
 -11  11   5      161.95      158.59     29.08 o 
 -10  11   5        8.97       10.49      9.51 o 
  -9  11   5      140.19      154.08     26.85 o 
  -8  11   5      107.42       98.11     12.90 o 
  -7  11   5       16.07       11.22      7.25 o 
  -6  11   5       14.15        1.06      5.45 o 
  -5  11   5      854.55      822.60     27.18 o 
  -4  11   5      298.34      260.91     13.16 o 
  -3  11   5      155.66      127.63     13.36 o 
  -2  11   5      181.04      173.44     13.86 o 
  -1  11   5        0.07       10.60      4.64 o 
   0  11   5      665.93      594.55     15.53 o 
   1  11   5       40.78       44.03      4.96 o 
   2  11   5       67.88       70.25      5.83 o 
   3  11   5     3776.08     4045.39     49.69 o 
   4  11   5      522.41      513.40     11.40 o 
   5  11   5      107.23      135.90      6.65 o 
   6  11   5     3087.03     3020.20     41.26 o 
   7  11   5      254.69      255.09     10.97 o 
   8  11   5      221.37      191.20     11.28 o 
   9  11   5        5.38        4.76      4.55 o 
  10  11   5      117.41      127.92     10.74 o 
  11  11   5     1151.25     1077.87     27.90 o 
  12  11   5      479.90      544.27     23.99 o 
  13  11   5      104.82      104.17     13.74 o 
 -10  12   5      179.14      187.77     32.37 o 
  -9  12   5      423.43      493.67     34.52 o 
  -8  12   5       12.20       13.17      7.20 o 
  -7  12   5      121.74      114.27     11.85 o 
  -6  12   5       11.70        5.93      7.61 o 
  -5  12   5       24.67       54.55     13.10 o 
  -4  12   5      201.94      178.94     16.27 o 
  -3  12   5      653.11      631.69     26.77 o 
  -2  12   5       70.39       69.48      8.63 o 
  -1  12   5      131.25      136.18      8.44 o 
   0  12   5      730.09      708.43     17.89 o 
   1  12   5     1979.20     2251.27     33.09 o 
   2  12   5      475.11      490.06     13.50 o 
   3  12   5      196.91      242.26     10.04 o 
   4  12   5      179.78      141.76     15.01 o 
   5  12   5      420.93      404.40     14.42 o 
   6  12   5      577.87      525.69     15.77 o 
   7  12   5     1623.60     1591.16     30.08 o 
   8  12   5        8.30       25.69      6.85 o 
   9  12   5       10.58        2.30      5.12 o 
  10  12   5      139.32      136.45     11.61 o 
  11  12   5       62.80       68.50      9.95 o 
  12  12   5      134.07      126.28     12.40 o 
  13  12   5        4.27       -0.57      9.93 o 
 -10  13   5        2.06        7.75     10.41 o 
  -9  13   5       13.22       13.81     10.19 o 
  -8  13   5        5.19        2.47      9.41 o 
  -7  13   5        0.39       11.74      8.85 o 
  -6  13   5      114.17      108.68     15.67 o 
  -5  13   5      718.48      687.77     30.20 o 
  -4  13   5       87.23      101.08     13.57 o 
  -3  13   5      156.87      164.48     15.80 o 
  -2  13   5     5870.85     5348.36     84.02 o 
  -1  13   5        8.00        2.27      4.70 o 
   0  13   5      130.47      126.54     14.06 o 
   1  13   5      636.46      631.64     24.13 o 
   2  13   5       94.36      107.91      7.79 o 
   3  13   5      919.48      842.63     18.85 o 
   4  13   5      488.13      459.59     14.63 o 
   5  13   5     1253.37     1129.08     32.08 o 
   6  13   5     1376.61     1401.31     31.55 o 
   7  13   5      529.60      487.76     18.59 o 
   8  13   5       99.65       84.24      9.64 o 
   9  13   5      505.23      475.26     16.34 o 
  10  13   5       35.83       38.64      7.64 o 
  11  13   5      376.40      358.53     25.12 o 
  12  13   5        0.92        7.67      6.69 o 
  13  13   5        1.65        8.10     10.55 o 
  -9  14   5       73.63       72.93     24.36 o 
  -8  14   5      135.24      143.31     29.10 o 
  -7  14   5       34.53       37.40     16.32 o 
  -6  14   5       98.34       90.86     24.73 o 
  -5  14   5       43.49       67.21     28.73 o 
  -4  14   5      127.02      146.40     16.41 o 
  -3  14   5      159.72      142.57     12.66 o 
  -2  14   5       68.94       69.86      9.37 o 
  -1  14   5        3.56        9.04      5.73 o 
   0  14   5      128.65      145.97      9.96 o 
   1  14   5      303.06      326.61     13.57 o 
   2  14   5       61.84       42.19      6.34 o 
   3  14   5     2132.57     2080.17     33.70 o 
   4  14   5      157.37      131.81     14.48 o 
   5  14   5        0.89        4.36      4.64 o 
   6  14   5      694.63      648.23     24.43 o 
   7  14   5      499.67      522.24     19.62 o 
   8  14   5        3.42        2.80      5.11 o 
   9  14   5      176.12      178.16     14.07 o 
  10  14   5        8.61        8.99      5.95 o 
  11  14   5        1.07        3.62      5.61 o 
  12  14   5       48.92       38.73     13.08 o 
  13  14   5        1.79      -15.42      9.71 o 
  -9  15   5       47.55       33.79     21.21 o 
  -8  15   5       50.57       59.35     21.76 o 
  -7  15   5       31.05       13.57     11.02 o 
  -6  15   5      103.13       92.07     19.92 o 
  -5  15   5        4.06       10.77     13.18 o 
  -4  15   5       16.50       27.35      8.09 o 
  -3  15   5      109.18      105.30     11.97 o 
  -2  15   5        7.05        2.87      5.04 o 
  -1  15   5       20.91        7.86      6.01 o 
   0  15   5        1.17        0.20      4.67 o 
   1  15   5       37.15       39.06      6.74 o 
   2  15   5      270.87      268.66     12.92 o 
   3  15   5      696.63      698.30     20.86 o 
   4  15   5     1174.14     1196.96     29.33 o 
   5  15   5      189.81      157.76     12.19 o 
   6  15   5       38.08       57.29     14.01 o 
   7  15   5       40.58       42.28      8.15 o 
   8  15   5      462.30      459.83     20.11 o 
   9  15   5        3.21        1.62      5.41 o 
  10  15   5       57.20       46.34     14.15 o 
  11  15   5      217.29      231.84     17.50 o 
  12  15   5       16.64       15.32      7.76 o 
  -8  16   5        0.82       25.81     19.77 o 
  -7  16   5       29.57       13.18     16.52 o 
  -6  16   5       44.65       43.91     12.52 o 
  -5  16   5        9.83        5.43     13.17 o 
  -4  16   5      348.12      322.11     27.84 o 
  -3  16   5        0.70        3.60      6.09 o 
  -2  16   5      423.20      393.41     19.89 o 
  -1  16   5        9.79        5.92      5.35 o 
   0  16   5      257.68      283.36     17.23 o 
   1  16   5       24.62       25.34      6.52 o 
   2  16   5      634.11      660.80     18.57 o 
   3  16   5     1318.53     1270.33     26.67 o 
   4  16   5      120.89      115.55     11.39 o 
   5  16   5      924.36      896.30     26.24 o 
   6  16   5      173.08      174.98     16.91 o 
   7  16   5        0.60       -4.85      4.22 o 
   8  16   5      180.60      181.92     14.81 o 
   9  16   5      536.47      542.21     24.54 o 
  10  16   5       76.52       49.06     10.08 o 
  11  16   5      383.22      406.90     22.35 o 
  12  16   5        2.01        4.12      9.12 o 
  -7  17   5       58.66       81.71     25.61 o 
  -6  17   5        5.48        2.33      7.88 o 
  -5  17   5      676.62      692.20     36.90 o 
  -4  17   5       45.65       36.15      9.51 o 
  -3  17   5       32.12       28.17     17.66 o 
  -2  17   5        4.42        8.93      6.81 o 
  -1  17   5      132.17      119.48     13.44 o 
   0  17   5      525.37      548.68     22.97 o 
   1  17   5      372.87      375.48     22.70 o 
   2  17   5        3.01        1.51      4.72 o 
   3  17   5      115.53      119.54     12.00 o 
   4  17   5       53.79       35.00     11.54 o 
   5  17   5      145.58      164.18     13.72 o 
   6  17   5      121.36      121.06     12.37 o 
   7  17   5      235.82      274.82     17.23 o 
   8  17   5      461.02      466.11     21.81 o 
   9  17   5      471.22      449.39     22.03 o 
  10  17   5       18.47       20.09      8.00 o 
  11  17   5      311.46      299.42     25.37 o 
  -7  18   5        6.71       13.62     12.68 o 
  -6  18   5       40.40       32.20     21.41 o 
  -5  18   5       18.50       32.96     11.47 o 
  -4  18   5       49.23       34.17     13.54 o 
  -3  18   5       49.19       31.55      9.31 o 
  -2  18   5        0.07        2.07      6.49 o 
  -1  18   5       73.99       77.97     11.68 o 
   0  18   5      165.94      144.78     14.34 o 
   1  18   5      138.35      161.63     18.01 o 
   2  18   5       33.31       41.20      7.88 o 
   3  18   5      112.60      138.79     12.89 o 
   4  18   5      437.85      486.20     20.89 o 
   5  18   5      145.74      183.69     25.51 o 
   6  18   5       25.55       23.38      7.26 o 
   7  18   5      217.46      229.11     21.90 o 
   8  18   5      685.60      743.13     27.02 o 
   9  18   5       45.87       48.47     10.27 o 
  10  18   5      273.87      297.64     29.99 o 
  11  18   5       51.45       48.73     13.54 o 
  -6  19   5        4.56        1.81     11.19 o 
  -5  19   5        3.56        9.45      8.47 o 
  -4  19   5        0.82       10.04      8.40 o 
  -3  19   5       25.35       26.50      9.36 o 
  -2  19   5       35.06       42.33     10.14 o 
  -1  19   5      621.89      673.01     27.47 o 
   0  19   5        0.00        5.29      6.40 o 
   1  19   5       32.92       49.31     10.25 o 
   2  19   5      473.53      452.35     43.20 o 
   3  19   5       60.57       60.97      9.58 o 
   4  19   5       53.49       70.75     10.45 o 
   5  19   5      574.20      624.26     27.06 o 
   6  19   5       15.99        9.73      8.60 o 
   7  19   5        1.79        6.62      6.58 o 
   8  19   5        8.05       12.44      7.73 o 
   9  19   5      393.20      437.57     23.52 o 
  10  19   5      211.45      200.54     17.79 o 
  -4  20   5        3.97        2.11      7.99 o 
  -3  20   5       15.80        8.50      8.13 o 
  -2  20   5      145.94      151.93     20.35 o 
  -1  20   5      208.84      233.29     23.04 o 
   0  20   5       19.87       27.76     14.24 o 
   1  20   5       86.23       87.29     12.87 o 
   2  20   5      111.07       70.04     15.23 o 
   3  20   5       95.37      108.06     20.62 o 
   4  20   5      269.24      279.69     20.23 o 
   5  20   5        7.85        6.47      7.12 o 
   6  20   5       85.06       94.46     12.51 o 
   7  20   5      110.34       81.90     12.48 o 
   8  20   5      243.19      292.36     23.92 o 
   9  20   5      312.74      326.45     21.65 o 
  -3  21   5      100.82       81.84     13.80 o 
  -2  21   5       23.19       16.37     11.83 o 
  -1  21   5       13.23       15.06      9.33 o 
   0  21   5       33.79       24.81      9.96 o 
   1  21   5       28.50       33.81     24.59 o 
   2  21   5      309.30      361.79     29.53 o 
   3  21   5        0.07       10.34     10.64 o 
   4  21   5        2.93       16.12      9.03 o 
   5  21   5       65.08       78.93     12.27 o 
   6  21   5        5.88       -0.44      6.50 o 
   7  21   5        6.25        4.82      7.24 o 
   8  21   5      242.93      312.10     21.95 o 
  -1  22   5        1.87       13.36      9.48 o 
   0  22   5       12.78        4.49      8.83 o 
   1  22   5       28.37       14.38     11.28 o 
   2  22   5       68.17       68.90     16.29 o 
   3  22   5       15.71       10.92     11.39 o 
   4  22   5       85.82       79.64     20.75 o 
   5  22   5        9.31        8.87     11.81 o 
   6  22   5      117.48      141.06     16.37 o 
  -5 -17   6       80.05      102.40     20.56 o 
  -4 -17   6        9.96       27.06     13.31 o 
  -3 -17   6       86.21      109.71     20.54 o 
  -2 -17   6      223.06      285.60     27.21 o 
  -1 -17   6        0.05        6.62     10.87 o 
   0 -17   6       81.77       98.53     25.01 o 
   1 -17   6       13.93        7.54     12.80 o 
   2 -17   6        0.61        5.22      9.05 o 
  -6 -16   6       23.72       26.01     18.97 o 
  -5 -16   6       34.45        7.94     16.17 o 
  -4 -16   6       16.49       36.65     13.94 o 
  -3 -16   6      535.55      636.83     45.37 o 
  -2 -16   6        5.19        7.27      7.82 o 
  -1 -16   6      255.11      236.93     18.99 o 
   0 -16   6        0.18       -2.17     10.51 o 
   1 -16   6       12.32       16.53      8.82 o 
   2 -16   6      322.05      351.20     22.88 o 
   3 -16   6       68.54      120.13     20.05 o 
   4 -16   6        0.09        7.34     11.49 o 
  -7 -15   6       38.88       15.34     12.90 o 
  -6 -15   6        3.48       10.23     12.11 o 
  -5 -15   6        3.14        4.79     15.52 o 
  -4 -15   6      142.01      116.35     27.25 o 
  -3 -15   6       39.92       74.47     16.32 o 
  -2 -15   6        1.17       12.67      9.56 o 
  -1 -15   6      250.66      248.65     15.93 o 
   0 -15   6       77.23      109.97     10.45 o 
   1 -15   6      148.99      179.69     16.41 o 
   2 -15   6      455.38      486.41     30.22 o 
   3 -15   6        4.93       12.41     10.56 o 
   4 -15   6      252.02      282.95     27.08 o 
   5 -15   6      158.32      174.20     23.48 o 
  -8 -14   6        0.02        5.58     11.39 o 
  -7 -14   6       13.88       11.25     11.14 o 
  -6 -14   6      122.31      116.14     21.91 o 
  -5 -14   6       92.49      116.43     29.08 o 
  -4 -14   6       57.43       48.02     17.37 o 
  -3 -14   6        0.19       13.18     13.13 o 
  -2 -14   6       41.67       23.08     25.06 o 
  -1 -14   6       47.74       73.68      9.85 o 
   0 -14   6       94.57      105.01      9.81 o 
   1 -14   6      363.06      378.63     20.82 o 
   2 -14   6       90.31      112.00     17.45 o 
   3 -14   6      223.73      222.61     23.25 o 
   4 -14   6      170.70      179.74     22.09 o 
   5 -14   6       67.05       86.43     17.51 o 
   6 -14   6        0.24       -6.36     12.83 o 
   7 -14   6       84.83       49.24     15.85 o 
  -9 -13   6       25.52       15.04     13.13 o 
  -8 -13   6       38.61       24.58     12.74 o 
  -7 -13   6      195.64      159.46     32.57 o 
  -6 -13   6        7.27        6.53      9.82 o 
  -5 -13   6       98.38       94.89     17.94 o 
  -4 -13   6       92.74      107.07     23.36 o 
  -3 -13   6        0.12        3.14     10.58 o 
  -2 -13   6      446.06      513.13     36.49 o 
  -1 -13   6       41.91       43.79      6.26 o 
   0 -13   6       90.23      108.57      8.53 o 
   1 -13   6       43.62       23.96      6.52 o 
   2 -13   6       20.44       15.48     13.03 o 
   3 -13   6      109.43      122.30     17.80 o 
   4 -13   6      904.78     1018.39     43.35 o 
   5 -13   6       98.72      122.48     19.73 o 
   6 -13   6        0.65        3.87      9.65 o 
   7 -13   6       19.08       11.32     11.70 o 
 -10 -12   6      112.65       86.13     22.04 o 
  -9 -12   6       40.69       35.97     17.67 o 
  -8 -12   6        1.69        5.59     17.72 o 
  -7 -12   6        2.07       16.55     11.37 o 
  -6 -12   6      151.68      141.41     20.68 o 
  -5 -12   6       14.41        3.67      8.58 o 
  -4 -12   6       73.56       60.43     13.56 o 
  -3 -12   6      198.03      171.11     26.41 o 
  -2 -12   6      571.19      543.08     25.67 o 
  -1 -12   6       32.02       39.79      6.40 o 
   0 -12   6       82.70       83.39      8.34 o 
   1 -12   6      125.92      149.31     12.58 o 
   2 -12   6      392.55      391.70     25.65 o 
   3 -12   6        9.75        0.10      7.66 o 
   4 -12   6        8.48        8.16      8.39 o 
   5 -12   6       34.76       39.37     13.08 o 
   6 -12   6       16.49       16.57     11.88 o 
   7 -12   6      138.81      133.24     20.52 o 
   8 -12   6      336.40      336.47     30.99 o 
 -10 -11   6       18.79       27.02     13.84 o 
  -9 -11   6        5.66        0.39      9.42 o 
  -8 -11   6      122.51      101.82     26.61 o 
  -7 -11   6      218.59      236.16     25.54 o 
  -6 -11   6       69.92       81.20     16.32 o 
  -5 -11   6       29.20       14.61     26.16 o 
  -4 -11   6      209.34      191.35     20.79 o 
  -3 -11   6       14.45       22.71     11.93 o 
  -2 -11   6      113.84      128.81     17.35 o 
  -1 -11   6        6.68       11.70      4.95 o 
   0 -11   6      409.14      408.41     14.19 o 
   1 -11   6      407.96      416.77     14.29 o 
   2 -11   6      364.49      365.48     15.20 o 
   3 -11   6       74.75       99.81     16.97 o 
   4 -11   6      217.10      237.33     21.81 o 
   5 -11   6       53.72       51.41     16.72 o 
   6 -11   6       16.92       -2.99      8.07 o 
   7 -11   6      457.66      523.02     50.86 o 
   8 -11   6       27.58       41.70     14.50 o 
   9 -11   6      108.44       92.03     19.57 o 
 -11 -10   6       56.52       84.91     19.12 o 
 -10 -10   6       51.60       26.77     14.95 o 
  -9 -10   6        6.71       18.20     13.35 o 
  -8 -10   6        4.91        1.50      9.19 o 
  -7 -10   6      271.64      272.97     26.28 o 
  -6 -10   6      392.69      400.13     29.10 o 
  -5 -10   6      302.90      234.69     22.75 o 
  -4 -10   6      280.41      221.23     21.13 o 
  -3 -10   6       22.72       15.45      8.42 o 
  -2 -10   6      297.10      311.06     14.91 o 
  -1 -10   6      314.37      344.23     15.81 o 
   0 -10   6       32.23       21.40      6.31 o 
   1 -10   6      283.97      297.51     19.52 o 
   2 -10   6        0.66       17.03      7.67 o 
   3 -10   6      243.14      228.22     29.40 o 
   4 -10   6      197.15      181.50     18.88 o 
   5 -10   6       42.37       31.38     10.98 o 
   6 -10   6        0.99       -2.48      7.85 o 
   7 -10   6      129.96      112.41     18.41 o 
   8 -10   6      141.72      151.86     21.84 o 
   9 -10   6        0.00       10.42     10.96 o 
  10 -10   6        0.38        7.46     11.17 o 
 -11  -9   6        7.70        3.75     10.44 o 
 -10  -9   6        0.15       -5.98      9.52 o 
  -9  -9   6       78.22       87.16     29.40 o 
  -8  -9   6        0.06       15.22     10.08 o 
  -7  -9   6       32.95       23.02     12.58 o 
  -6  -9   6      254.28      206.77     21.92 o 
  -5  -9   6      169.48      166.02     19.11 o 
  -4  -9   6       13.34        3.71      7.02 o 
  -3  -9   6      224.59      204.19     30.10 o 
  -2  -9   6      319.78      316.33     14.12 o 
  -1  -9   6      400.59      415.00     20.69 o 
   0  -9   6       17.22       17.52      6.13 o 
   1  -9   6      310.73      305.43     13.07 o 
   2  -9   6     1289.83     1299.20     26.51 o 
   3  -9   6        1.91        4.43      5.70 o 
   4  -9   6        1.49        2.15      8.49 o 
   5  -9   6      100.10       76.92     20.02 o 
   6  -9   6      479.83      495.56     53.34 o 
   7  -9   6      294.95      342.90     27.32 o 
   8  -9   6        0.43        6.19      9.99 o 
   9  -9   6        3.24       12.97     11.74 o 
  10  -9   6        9.73       10.42     11.95 o 
 -12  -8   6       19.45       23.00     14.71 o 
 -11  -8   6      373.08      382.42     33.75 o 
 -10  -8   6       27.01       20.96     12.58 o 
  -9  -8   6      101.34       96.88     23.84 o 
  -8  -8   6       10.74       10.67      9.44 o 
  -7  -8   6       10.04       18.08     12.13 o 
  -6  -8   6       74.49       83.83     16.70 o 
  -5  -8   6      124.19      122.86     16.56 o 
  -4  -8   6     1329.32     1295.55     44.03 o 
  -3  -8   6       86.96       93.80      7.70 o 
  -2  -8   6     1095.52     1119.24     26.60 o 
  -1  -8   6      153.48      127.84     12.52 o 
   0  -8   6        0.69        2.73      4.56 o 
   1  -8   6        4.49        2.03      4.38 o 
   2  -8   6        0.05        3.09      3.71 o 
   3  -8   6       21.88       30.95      5.16 o 
   4  -8   6      139.93       97.09     20.42 o 
   5  -8   6       21.30       28.55     13.18 o 
   6  -8   6       21.86       19.57     13.23 o 
   7  -8   6       27.82       18.53     10.30 o 
   8  -8   6      139.39      152.84     49.19 o 
   9  -8   6       40.39       37.89     12.78 o 
  10  -8   6      547.28      649.12     45.25 o 
  11  -8   6       56.76       35.10     19.52 o 
 -12  -7   6       31.37       42.93     15.51 o 
 -11  -7   6      120.54      116.04     47.17 o 
 -10  -7   6        9.31        2.91      9.64 o 
  -9  -7   6       55.24       57.75     14.21 o 
  -8  -7   6       79.95       85.18     23.19 o 
  -7  -7   6      745.27      798.65     43.40 o 
  -6  -7   6     1451.95     1389.62     47.73 o 
  -5  -7   6     3195.82     3231.72     78.52 o 
  -4  -7   6      218.58      221.28     19.15 o 
  -3  -7   6      821.30      756.51     18.00 o 
  -2  -7   6     2006.15     1969.91     37.65 o 
  -1  -7   6      522.62      486.63     21.04 o 
   0  -7   6     1316.82     1267.32     86.19 o 
   1  -7   6      199.49      182.98     11.80 o 
   2  -7   6      276.32      297.34     11.41 o 
   3  -7   6     1715.52     1737.56     36.43 o 
   4  -7   6      178.37      170.13     36.79 o 
   5  -7   6      457.55      571.39     41.28 o 
   6  -7   6        5.58       -3.59      7.39 o 
   7  -7   6      101.24       83.46     21.16 o 
   8  -7   6        5.32       10.21      8.94 o 
   9  -7   6      103.67       92.01     16.87 o 
  10  -7   6       21.13       57.53     31.37 o 
  11  -7   6      198.50      227.48     25.75 o 
 -12  -6   6       66.34       85.19     14.12 o 
 -11  -6   6       92.53      129.99     40.31 o 
 -10  -6   6      124.71      107.26     25.68 o 
  -9  -6   6      344.92      324.25     27.15 o 
  -8  -6   6      830.01      768.15     79.59 o 
  -7  -6   6      517.24      484.88     46.02 o 
  -6  -6   6      569.04      513.10     27.37 o 
  -5  -6   6      285.44      305.62     22.23 o 
  -4  -6   6      137.29      151.58     15.95 o 
  -3  -6   6     2416.95     2366.17     36.12 o 
  -2  -6   6      202.97      220.62     13.76 o 
  -1  -6   6      140.45      147.02     11.94 o 
   0  -6   6      149.15      144.60     12.53 o 
   1  -6   6       17.76       19.41      6.30 o 
   2  -6   6     3481.93     3617.23     49.59 o 
   3  -6   6      859.29      828.87     17.53 o 
   4  -6   6      397.51      395.47     18.51 o 
   5  -6   6       34.52       56.18     21.09 o 
   6  -6   6        0.03       -6.09      7.44 o 
   7  -6   6       88.32       94.69     22.06 o 
   8  -6   6      975.95      967.36     40.45 o 
   9  -6   6        0.00       -7.25      7.19 o 
  10  -6   6      240.74      290.19     26.21 o 
  11  -6   6      226.83      284.54     50.19 o 
  12  -6   6       56.36       49.51     15.27 o 
 -12  -5   6      129.27      148.29     16.42 o 
 -11  -5   6       69.55       80.29     12.29 o 
 -10  -5   6      124.19      113.88     12.98 o 
  -9  -5   6      602.75      608.46     61.75 o 
  -8  -5   6       11.59        1.82      7.05 o 
  -7  -5   6       29.10       39.13     10.43 o 
  -6  -5   6       39.89       44.16     10.79 o 
  -5  -5   6     1016.12     1017.35     36.91 o 
  -4  -5   6      889.64      856.75     22.63 o 
  -3  -5   6      980.87      823.15     31.77 o 
  -2  -5   6       44.23       46.61      5.35 o 
  -1  -5   6     1521.92     1611.16     39.21 o 
   0  -5   6     1805.90     1814.17     43.73 o 
   1  -5   6     1707.05     1808.08     34.39 o 
   2  -5   6      695.59      671.32     18.31 o 
   3  -5   6      482.52      488.79     12.29 o 
   4  -5   6      517.32      496.98     23.93 o 
   5  -5   6      101.13       97.27     10.73 o 
   6  -5   6       54.03       48.12     14.97 o 
   7  -5   6      438.25      380.66     35.99 o 
   8  -5   6      256.00      243.84     32.35 o 
   9  -5   6        7.74       -2.19     10.28 o 
  10  -5   6        7.20        7.45      8.89 o 
  11  -5   6       32.20       27.37     12.14 o 
  12  -5   6        0.88        0.08     10.31 o 
 -12  -4   6      130.39       90.25     13.46 o 
 -11  -4   6       21.40       27.13      8.86 o 
 -10  -4   6       28.63       41.01      9.16 o 
  -9  -4   6       74.16       72.36     10.66 o 
  -8  -4   6      356.16      337.97     17.14 o 
  -7  -4   6       58.47       72.56     12.93 o 
  -6  -4   6     1701.01     1700.71     75.05 o 
  -5  -4   6       79.64       75.93     14.95 o 
  -4  -4   6     2535.57     2697.35     47.22 o 
  -3  -4   6     3294.42     3537.08     57.54 o 
  -2  -4   6      475.73      525.56     19.44 o 
  -1  -4   6      412.45      362.02     16.04 o 
   0  -4   6     2037.95     2178.94     48.28 o 
   1  -4   6        3.07        3.35      3.51 o 
   2  -4   6      767.77      805.78     19.24 o 
   3  -4   6       47.33       74.96      4.99 o 
   4  -4   6     1169.12     1081.72     21.97 o 
   5  -4   6     2020.49     2002.11     47.17 o 
   6  -4   6       58.25       41.63     15.27 o 
   7  -4   6        0.66       -6.54      7.44 o 
   8  -4   6       24.05       37.49     15.02 o 
   9  -4   6        2.05       13.90      8.56 o 
  10  -4   6       35.12       40.22     17.10 o 
  11  -4   6       44.21       58.71     14.50 o 
  12  -4   6      232.85      294.90     28.69 o 
 -13  -3   6       12.74        4.88     10.27 o 
 -12  -3   6        0.06        6.40      9.96 o 
 -11  -3   6       14.67       16.09      8.18 o 
 -10  -3   6        0.18        2.07      5.84 o 
  -9  -3   6      735.04      772.17     26.19 o 
  -8  -3   6       14.13       12.11      6.01 o 
  -7  -3   6      186.14      179.60     12.28 o 
  -6  -3   6     1167.53     1145.36     36.65 o 
  -5  -3   6      927.63      869.93     60.15 o 
  -4  -3   6      885.07     1005.75     24.03 o 
  -3  -3   6     4775.06     5214.09     99.92 o 
  -2  -3   6      343.03      320.70     14.57 o 
  -1  -3   6      434.16      428.19     14.04 o 
   0  -3   6     1522.96     1539.59     37.22 o 
   1  -3   6     1011.37     1135.83     23.71 o 
   2  -3   6       66.40       83.51      6.26 o 
   3  -3   6       74.57       71.71      4.31 o 
   4  -3   6      155.37      144.03     17.27 o 
   5  -3   6     1624.53     1506.71     51.51 o 
   6  -3   6       23.32       17.77      8.04 o 
   7  -3   6      113.30      111.28     11.56 o 
   8  -3   6       10.99        5.24      9.73 o 
   9  -3   6       11.83        2.90     11.78 o 
  10  -3   6       40.82       20.31      7.27 o 
  11  -3   6      133.67      169.24     26.36 o 
  12  -3   6        5.59       27.33      9.07 o 
  13  -3   6       32.98       25.66     14.78 o 
 -13  -2   6      121.48      132.36     17.90 o 
 -12  -2   6       12.20       23.06     11.18 o 
 -11  -2   6        8.03        1.54      6.80 o 
 -10  -2   6       72.00       87.05     11.49 o 
  -9  -2   6        2.45        6.64      5.93 o 
  -8  -2   6      128.25      138.39     11.93 o 
  -7  -2   6      791.83      769.05     23.34 o 
  -6  -2   6      837.65      838.60     35.57 o 
  -5  -2   6       58.82       61.06      5.44 o 
  -4  -2   6      205.86      173.33     11.71 o 
  -3  -2   6     2172.88     2235.51     46.59 o 
  -2  -2   6      330.30      304.18     13.71 o 
  -1  -2   6     3551.20     3888.49     68.42 o 
   0  -2   6      315.43      273.55     13.55 o 
   1  -2   6     4854.11     5474.12     75.77 o 
   2  -2   6       40.07       54.83      5.42 o 
   3  -2   6      403.15      378.55     18.34 o 
   4  -2   6      748.64      770.18     24.40 o 
   5  -2   6      860.09      816.64     29.78 o 
   6  -2   6       93.13       98.54     16.25 o 
   7  -2   6     1211.89     1154.48     26.17 o 
   8  -2   6      520.87      489.56     21.66 o 
   9  -2   6       33.44       27.75      8.35 o 
  10  -2   6       70.37       84.63     12.81 o 
  11  -2   6      232.89      231.35     16.22 o 
  12  -2   6      111.68      113.13     13.70 o 
  13  -2   6       54.42       56.01     16.57 o 
 -13  -1   6        0.03        8.64     10.15 o 
 -12  -1   6      587.12      641.80     53.98 o 
 -11  -1   6        0.86        4.98      8.44 o 
 -10  -1   6      110.61      121.94     18.92 o 
  -9  -1   6      376.30      383.43     18.44 o 
  -8  -1   6      714.74      723.64     23.43 o 
  -7  -1   6     1477.12     1500.66     36.96 o 
  -6  -1   6      325.11      376.84     13.34 o 
  -5  -1   6       24.55       33.93      5.73 o 
  -4  -1   6      122.63      153.08     13.96 o 
  -3  -1   6      416.41      479.29     17.31 o 
  -2  -1   6      667.02      656.21     36.24 o 
  -1  -1   6      811.87     1033.55     27.96 o 
   0  -1   6      202.07      284.01     13.34 o 
   1  -1   6     3464.68     3739.55     54.18 o 
   2  -1   6       33.64       46.47      4.32 o 
   3  -1   6      141.79      149.07     18.82 o 
   4  -1   6     1189.37     1211.55     31.77 o 
   5  -1   6        0.04        5.98      4.42 o 
   6  -1   6       46.50       35.33      5.56 o 
   7  -1   6      114.93      139.19     16.66 o 
   8  -1   6     1865.70     1980.98     51.58 o 
   9  -1   6       24.12       33.83      8.94 o 
  10  -1   6        7.06        6.48      7.23 o 
  11  -1   6       17.07       10.07      7.84 o 
  12  -1   6      112.73      133.18     16.35 o 
  13  -1   6       32.94       65.09     17.77 o 
 -13   0   6      547.56      578.75     30.12 o 
 -12   0   6        9.54       -1.45      8.18 o 
 -11   0   6        0.03       -1.32      4.61 o 
 -10   0   6       28.48       34.20      5.91 o 
  -9   0   6      205.12      215.02     13.97 o 
  -8   0   6      262.42      221.24     13.02 o 
  -7   0   6      822.93      804.70     27.80 o 
  -6   0   6       29.44       19.00      3.10 o 
  -5   0   6       52.70       55.82      3.69 o 
  -4   0   6       14.93       26.14      5.20 o 
  -3   0   6     2525.65     2434.51     52.71 o 
  -2   0   6       32.19       26.16      5.08 o 
  -1   0   6     2550.66     2808.12     43.52 o 
   0   0   6     2881.80     3007.04     56.63 o 
   1   0   6     4187.43     4299.31     60.12 o 
   2   0   6     1291.41     1161.79     57.50 o 
   3   0   6      222.32      254.90     12.68 o 
   4   0   6        8.35       -1.31      3.24 o 
   5   0   6      311.79      344.94     11.79 o 
   6   0   6      296.88      248.28     19.61 o 
   7   0   6      632.42      567.93     17.31 o 
   8   0   6      137.16      134.58     12.33 o 
   9   0   6       13.64       39.78      7.03 o 
  10   0   6       39.89       30.06      8.67 o 
  11   0   6      224.77      201.29     17.22 o 
  12   0   6      132.69      149.20     21.16 o 
  13   0   6       84.72       31.55     14.58 o 
 -13   1   6        0.02       13.81     10.10 o 
 -12   1   6      212.84      255.55     14.22 o 
 -11   1   6      113.51      140.30     11.08 o 
 -10   1   6        0.13        3.56      5.07 o 
  -9   1   6     1195.51     1231.13     29.84 o 
  -8   1   6      151.28      159.97      9.13 o 
  -7   1   6      233.68      228.70      8.81 o 
  -6   1   6      581.98      564.53     12.57 o 
  -5   1   6        7.47       16.09      3.12 o 
  -4   1   6     2720.13     2454.23     32.23 o 
  -3   1   6      173.16      188.14      7.62 o 
  -2   1   6      556.94      630.55     15.99 o 
  -1   1   6     4777.93     5004.03     69.23 o 
   0   1   6     1247.50     1141.06    128.73 o 
   1   1   6       46.32       29.04      3.91 o 
   2   1   6     6551.01     6979.92     91.77 o 
   3   1   6        3.52       24.91      5.32 o 
   4   1   6        2.51       27.94      5.77 o 
   5   1   6      122.51      170.49      5.61 o 
   6   1   6      216.28      214.18     14.77 o 
   7   1   6       57.42       79.25      8.95 o 
   8   1   6       21.84       32.56      7.88 o 
   9   1   6      497.48      536.15     18.97 o 
  10   1   6      522.09      548.81     15.90 o 
  11   1   6       15.19       20.30      7.16 o 
  12   1   6        0.06       11.53     10.08 o 
  13   1   6       18.99       34.64     13.53 o 
  14   1   6       21.23       17.92     13.43 o 
 -13   2   6        4.03       12.14     11.21 o 
 -12   2   6       84.62       89.31     10.13 o 
 -11   2   6        2.73       -3.55      5.20 o 
 -10   2   6       30.69       32.12      9.94 o 
  -9   2   6       13.30        9.14      5.06 o 
  -8   2   6       15.42       22.37      5.66 o 
  -7   2   6        0.13        1.90      3.39 o 
  -6   2   6       58.22       53.56      5.24 o 
  -5   2   6      434.52      346.83     10.23 o 
  -4   2   6     3092.22     3048.09     39.18 o 
  -3   2   6      469.32      428.58      9.14 o 
  -2   2   6       49.60       52.13      3.35 o 
  -1   2   6       41.48       66.44      6.05 o 
   0   2   6     3045.13     3295.30     58.39 o 
   1   2   6     9635.04    10530.75    132.37 o 
   2   2   6     1524.59     1502.81     21.94 o 
   3   2   6      583.54      618.22     11.85 o 
   4   2   6     1448.31     1505.16     21.74 o 
   5   2   6      369.55      301.95      7.93 o 
   6   2   6     2460.75     2601.63     35.27 o 
   7   2   6       39.73       40.57      5.68 o 
   8   2   6      194.34      173.65      8.84 o 
   9   2   6       99.81       88.01      7.87 o 
  10   2   6      565.87      554.80     15.60 o 
  11   2   6        0.69        7.28      5.75 o 
  12   2   6      184.77      128.18     10.57 o 
  13   2   6        2.98        5.74     10.93 o 
  14   2   6       41.36       39.63     14.88 o 
 -13   3   6       88.00       99.65     12.43 o 
 -12   3   6       40.70       39.63      8.24 o 
 -11   3   6       11.24        5.22      8.06 o 
 -10   3   6        6.01       -0.39      4.86 o 
  -9   3   6       68.60       56.57      7.77 o 
  -8   3   6      515.87      505.52     14.98 o 
  -7   3   6      980.63      920.24     19.85 o 
  -6   3   6        1.60        4.83      3.38 o 
  -5   3   6     1987.15     1914.34     26.14 o 
  -4   3   6       16.66       21.85      3.19 o 
  -3   3   6     1354.77     1381.67     19.23 o 
  -2   3   6     3989.86     4177.04     44.21 o 
  -1   3   6       34.63       84.00      4.03 o 
   0   3   6     1040.38     1079.46     16.89 o 
   1   3   6     2067.72     2122.51     31.88 o 
   2   3   6     1235.46     1252.18     16.60 o 
   3   3   6     1367.45     1514.50     18.86 o 
   4   3   6      134.93      236.03      8.93 o 
   5   3   6      986.19      898.99     11.73 o 
   6   3   6       16.50       14.39      2.30 o 
   7   3   6       46.75       39.40      3.68 o 
   8   3   6        3.05       11.25      3.72 o 
   9   3   6      412.85      417.68     13.83 o 
  10   3   6      625.32      640.32     30.22 o 
  11   3   6       21.63       37.20      6.83 o 
  12   3   6       10.24       12.54     13.73 o 
  13   3   6      171.41      182.88     13.55 o 
  14   3   6      179.81      248.03     26.90 o 
 -12   4   6        7.57       15.78      7.18 o 
 -11   4   6       67.21       83.78     10.03 o 
 -10   4   6      192.37      174.11     20.04 o 
  -9   4   6       31.79       31.76      6.49 o 
  -8   4   6        4.66        9.41      4.68 o 
  -7   4   6       42.76       36.22      4.90 o 
  -6   4   6       46.09       28.40      5.33 o 
  -5   4   6       12.56       11.04      3.24 o 
  -4   4   6      235.04      302.56      8.40 o 
  -3   4   6       22.40       72.10      6.26 o 
  -2   4   6     7103.24     7662.49     75.56 o 
  -1   4   6     6587.79     6188.85     61.73 o 
   0   4   6        2.60       20.91      2.24 o 
   1   4   6       39.19       28.21      2.68 o 
   2   4   6       88.25      161.26      4.78 o 
   3   4   6     2035.63     2311.53     29.32 o 
   4   4   6      235.22      253.99      6.76 o 
   5   4   6      612.58      629.39      9.77 o 
   6   4   6      133.27      193.62      5.81 o 
   7   4   6     1200.78     1228.26     18.05 o 
   8   4   6      958.28      962.99     18.44 o 
   9   4   6      283.76      293.41     20.66 o 
  10   4   6     2029.17     1899.37     37.38 o 
  11   4   6       30.12       38.53      8.13 o 
  12   4   6      237.73      218.59     13.65 o 
  13   4   6      299.57      286.97     20.29 o 
  14   4   6        1.18       -0.71     11.28 o 
 -12   5   6        0.30        1.94      7.96 o 
 -11   5   6       14.46       12.56      6.41 o 
 -10   5   6        3.01        2.90      5.25 o 
  -9   5   6       26.58       28.69      5.83 o 
  -8   5   6       10.14       11.38      6.39 o 
  -7   5   6     1268.21     1147.09     29.31 o 
  -6   5   6       27.72       29.11      4.30 o 
  -5   5   6      133.99      161.20      8.14 o 
  -4   5   6      446.40      491.22     14.69 o 
  -3   5   6      169.18      180.94      6.44 o 
  -2   5   6     1379.95     1549.54     18.53 o 
  -1   5   6      553.50      771.88     17.12 o 
   0   5   6        4.78        9.71      1.98 o 
   1   5   6      598.13      523.17      9.20 o 
   2   5   6      421.64      405.11     10.58 o 
   3   5   6     2984.32     3316.57     33.36 o 
   4   5   6     1111.63     1227.35     14.86 o 
   5   5   6        6.64       20.72      2.62 o 
   6   5   6      257.51      286.96      7.05 o 
   7   5   6     4003.16     3954.71     50.42 o 
   8   5   6      345.29      313.97      9.11 o 
   9   5   6      698.43      658.85     17.36 o 
  10   5   6      213.26      223.51     12.41 o 
  11   5   6      597.81      595.55     35.91 o 
  12   5   6        3.02        7.50      5.63 o 
  13   5   6       49.66       75.10     10.88 o 
  14   5   6      217.23      214.40     15.97 o 
 -12   6   6       73.73       91.81     36.34 o 
 -11   6   6       19.66       21.91      6.94 o 
 -10   6   6      118.66      124.09     13.48 o 
  -9   6   6      995.10      995.33     22.92 o 
  -8   6   6      315.77      301.49     16.31 o 
  -7   6   6      216.77      211.95     11.74 o 
  -6   6   6      234.03      226.32     10.82 o 
  -5   6   6       45.91       29.52      5.11 o 
  -4   6   6       40.79       56.12      4.83 o 
  -3   6   6     2517.57     2314.85     28.42 o 
  -2   6   6     1985.69     2061.43     23.25 o 
  -1   6   6     1086.35     1170.46     15.13 o 
   0   6   6     1392.31     1439.52     17.38 o 
   1   6   6     2261.35     2317.32     24.84 o 
   2   6   6      313.11      388.12      7.72 o 
   3   6   6        1.78        0.81      1.39 o 
   4   6   6     5217.91     5267.10     46.64 o 
   5   6   6       55.16       55.91      3.54 o 
   6   6   6      738.66      757.73     13.73 o 
   7   6   6        0.09        3.39      2.50 o 
   8   6   6     1099.24     1123.69     21.61 o 
   9   6   6      111.44      126.85      8.53 o 
  10   6   6        1.17        7.47      5.13 o 
  11   6   6      185.06      192.42     15.49 o 
  12   6   6       61.40       59.04     12.33 o 
  13   6   6       19.14       14.83      6.76 o 
  14   6   6        3.70        7.63      7.16 o 
 -12   7   6        4.04       -1.60     10.43 o 
 -11   7   6       14.06       25.27      6.86 o 
 -10   7   6      115.34      110.43      9.08 o 
  -9   7   6      628.86      628.15     17.62 o 
  -8   7   6        2.50        5.69      4.42 o 
  -7   7   6        2.33        6.83      4.59 o 
  -6   7   6        6.73        6.34      4.26 o 
  -5   7   6      217.53      209.36      9.25 o 
  -4   7   6        5.11       10.70      2.89 o 
  -3   7   6     1578.88     1500.64     21.30 o 
  -2   7   6      385.71      330.99      7.42 o 
  -1   7   6      298.60      254.58      6.76 o 
   0   7   6      103.40      166.96      6.30 o 
   1   7   6      542.50      533.01      9.29 o 
   2   7   6     1662.63     1727.04     20.24 o 
   3   7   6       22.82       50.72      3.80 o 
   4   7   6      260.97      251.15      6.73 o 
   5   7   6     1428.77     1349.91     18.44 o 
   6   7   6       37.98       57.63      4.02 o 
   7   7   6      331.08      309.86      8.63 o 
   8   7   6       22.09       28.51      6.40 o 
   9   7   6      127.00      130.31      7.75 o 
  10   7   6      954.72     1016.46     23.27 o 
  11   7   6        3.22        2.79      4.44 o 
  12   7   6       94.26       98.78     24.23 o 
  13   7   6       47.83       55.64     16.07 o 
  14   7   6        0.05        2.47      7.02 o 
 -12   8   6      139.73      132.13     22.56 o 
 -11   8   6       11.63       20.57     12.23 o 
 -10   8   6        0.11       -0.24      6.62 o 
  -9   8   6      435.57      394.69     13.67 o 
  -8   8   6        6.39       10.35      6.13 o 
  -7   8   6     1328.53     1269.35     24.26 o 
  -6   8   6     1805.77     1766.25     29.30 o 
  -5   8   6        0.24        3.10      3.53 o 
  -4   8   6      672.17      581.32     13.63 o 
  -3   8   6        2.89        5.54      2.47 o 
  -2   8   6       42.66       81.44      4.56 o 
  -1   8   6       76.04       54.60      4.65 o 
   0   8   6      126.89      142.01      4.92 o 
   1   8   6     7999.40     8655.50     77.17 o 
   2   8   6     2383.55     2725.75     28.89 o 
   3   8   6      622.69      745.66     13.53 o 
   4   8   6       35.94       88.77      3.70 o 
   5   8   6        3.71       10.49      2.29 o 
   6   8   6      364.13      326.06     16.72 o 
   7   8   6       80.81       64.66      4.50 o 
   8   8   6     2256.40     2256.00     31.84 o 
   9   8   6     3171.09     3004.95     40.17 o 
  10   8   6       98.16      108.62      8.53 o 
  11   8   6        1.25       -0.77      4.26 o 
  12   8   6        9.86       15.34      6.12 o 
  13   8   6        0.54        7.88     10.80 o 
  14   8   6       12.53       12.35      6.95 o 
 -11   9   6        9.31       18.30     10.27 o 
 -10   9   6      144.46      159.26     17.40 o 
  -9   9   6       10.62       12.27      6.83 o 
  -8   9   6      449.80      447.93     19.12 o 
  -7   9   6      690.38      646.38     22.06 o 
  -6   9   6        0.62        9.79      3.58 o 
  -5   9   6      227.38      215.83     11.66 o 
  -4   9   6       27.89       23.78      3.61 o 
  -3   9   6      710.64      670.87     11.31 o 
  -2   9   6     1466.34     1494.34     18.14 o 
  -1   9   6       44.48       27.51      3.05 o 
   0   9   6     1694.86     1854.30     24.95 o 
   1   9   6     3158.15     3631.89     47.21 o 
   2   9   6     5014.46     5851.25     51.26 o 
   3   9   6     3759.12     3644.29     38.82 o 
   4   9   6       81.70       60.76      3.58 o 
   5   9   6      165.61      186.71      5.97 o 
   6   9   6        2.33       -0.48      1.95 o 
   7   9   6      962.10      934.29     21.30 o 
   8   9   6     1639.83     1641.34     27.04 o 
   9   9   6     1439.39     1418.38     24.28 o 
  10   9   6      175.79      153.63      8.61 o 
  11   9   6      178.00      196.54     14.64 o 
  12   9   6      106.01      109.25      9.13 o 
  13   9   6      231.03      239.81     13.87 o 
  14   9   6        1.26        1.73      9.63 o 
 -11  10   6        0.02       11.04     11.08 o 
 -10  10   6       76.35       78.84     14.33 o 
  -9  10   6       49.92       29.23      8.49 o 
  -8  10   6       16.05        7.08      6.57 o 
  -7  10   6      224.45      245.25     14.88 o 
  -6  10   6     1458.29     1481.94     34.12 o 
  -5  10   6      288.36      331.98     15.17 o 
  -4  10   6     1664.80     1575.78     33.34 o 
  -3  10   6      124.39      112.44      9.45 o 
  -2  10   6      132.60      142.18      9.09 o 
  -1  10   6      594.18      534.58     14.69 o 
   0  10   6       21.42       15.64      4.90 o 
   1  10   6       11.41        3.59      2.99 o 
   2  10   6      101.13       64.43      4.69 o 
   3  10   6     2224.92     2205.52     27.19 o 
   4  10   6      430.02      419.12     10.05 o 
   5  10   6      261.51      234.23      7.93 o 
   6  10   6        0.44        2.60      2.06 o 
   7  10   6      167.88      154.27      7.28 o 
   8  10   6        0.09        1.91      2.09 o 
   9  10   6       61.61       57.10     12.22 o 
  10  10   6       13.30       14.33      4.28 o 
  11  10   6        9.18       22.47      9.34 o 
  12  10   6        0.05        5.49      6.98 o 
  13  10   6      218.32      207.08     20.43 o 
  14  10   6        7.04        7.98     11.02 o 
 -11  11   6       18.40       22.62     11.67 o 
 -10  11   6      161.31       96.09     15.89 o 
  -9  11   6       21.73       19.62     15.63 o 
  -8  11   6       46.70       35.19     13.87 o 
  -7  11   6      957.24      905.78     42.84 o 
  -6  11   6        0.56        7.21      5.71 o 
  -5  11   6      149.95      144.77     11.35 o 
  -4  11   6      525.27      499.13     20.68 o 
  -3  11   6      605.81      582.77     21.61 o 
  -2  11   6      662.91      672.69     17.35 o 
  -1  11   6      172.14      165.12      9.82 o 
   0  11   6       94.15      128.91      6.49 o 
   1  11   6      138.82      103.16      7.29 o 
   2  11   6       13.35        5.69      2.55 o 
   3  11   6      311.13      306.35      8.70 o 
   4  11   6      434.89      470.49     11.13 o 
   5  11   6      135.70      160.65     10.44 o 
   6  11   6       63.20       53.82      5.91 o 
   7  11   6      487.75      483.21     17.85 o 
   8  11   6       21.24       15.22      4.61 o 
   9  11   6       42.40       34.02      7.72 o 
  10  11   6        0.25        7.41      5.30 o 
  11  11   6       86.31       71.87      9.22 o 
  12  11   6       69.77       60.37     10.59 o 
  13  11   6       46.39       44.09     12.02 o 
 -10  12   6      211.57      231.24     21.83 o 
  -9  12   6       14.10       13.76     12.36 o 
  -8  12   6        5.88        0.56      6.40 o 
  -7  12   6        0.56       -0.25      6.00 o 
  -6  12   6      683.54      720.78     43.19 o 
  -5  12   6        8.26        7.57      5.61 o 
  -4  12   6      876.77      829.39     29.75 o 
  -3  12   6      101.08       93.16     11.16 o 
  -2  12   6      244.18      228.81     13.47 o 
  -1  12   6       85.40       92.12      9.76 o 
   0  12   6      609.55      548.30     15.60 o 
   1  12   6      249.02      222.52     11.19 o 
   2  12   6      123.62      153.54      8.31 o 
   3  12   6     1744.21     1773.47     24.59 o 
   4  12   6      133.33      163.59      8.47 o 
   5  12   6      111.00       95.49      7.87 o 
   6  12   6     2796.16     2709.73     38.77 o 
   7  12   6      140.50      163.08      9.53 o 
   8  12   6        4.89        1.83      3.91 o 
   9  12   6       64.97       50.72      6.96 o 
  10  12   6       69.36       63.40      7.91 o 
  11  12   6      211.24      219.18     13.07 o 
  12  12   6      604.33      625.00     46.47 o 
  13  12   6       61.88       63.28     13.32 o 
 -10  13   6      107.89       94.28     16.34 o 
  -9  13   6      236.03      261.28     22.41 o 
  -8  13   6        0.22        3.07      7.13 o 
  -7  13   6        0.00        3.71      6.74 o 
  -6  13   6      238.59      262.45     21.52 o 
  -5  13   6        3.51       -2.53      7.04 o 
  -4  13   6      200.97      181.60     16.95 o 
  -3  13   6        0.67       -0.39      4.68 o 
  -2  13   6     1748.78     1597.16     50.41 o 
  -1  13   6     1177.36     1086.62     28.73 o 
   0  13   6     3087.91     3235.37     56.21 o 
   1  13   6        5.63        7.38      4.48 o 
   2  13   6       91.38       61.86      6.55 o 
   3  13   6        0.07        2.54      3.27 o 
   4  13   6      687.33      687.00     17.03 o 
   5  13   6     1632.89     1577.72     30.69 o 
   6  13   6     1109.63      975.75     25.38 o 
   7  13   6      640.27      619.00     16.92 o 
   8  13   6     1113.12     1167.27     24.70 o 
   9  13   6       25.67       25.00      5.70 o 
  10  13   6       32.25       23.18      6.51 o 
  11  13   6      402.88      418.58     23.06 o 
  12  13   6        2.46        6.16      7.01 o 
  13  13   6       83.97      108.87     14.39 o 
  -9  14   6        8.90       16.95     24.56 o 
  -8  14   6        1.82        2.57      9.67 o 
  -7  14   6      176.69      175.54     20.10 o 
  -6  14   6        0.75        1.30      8.41 o 
  -5  14   6        1.38        5.04      7.88 o 
  -4  14   6      224.68      215.96     15.55 o 
  -3  14   6       21.21       14.12      7.53 o 
  -2  14   6      735.02      716.59     24.11 o 
  -1  14   6     2919.20     3038.95     96.59 o 
   0  14   6        0.00        2.25      4.01 o 
   1  14   6      398.16      363.85     14.11 o 
   2  14   6      579.90      513.75     15.06 o 
   3  14   6        7.83       13.00      4.49 o 
   4  14   6        5.86       10.01      4.41 o 
   5  14   6      621.85      538.64     18.74 o 
   6  14   6     1836.60     1728.86     36.22 o 
   7  14   6     2304.41     2172.56     42.89 o 
   8  14   6        0.46        5.39      5.41 o 
   9  14   6        4.55        3.13      4.94 o 
  10  14   6      127.71      126.54     10.55 o 
  11  14   6       30.44       34.61      7.25 o 
  12  14   6        6.25       15.10      6.75 o 
  13  14   6       24.19       21.84     10.06 o 
  -9  15   6        0.07       13.63     18.82 o 
  -8  15   6        6.15        8.39     16.32 o 
  -7  15   6        7.86       27.88     11.74 o 
  -6  15   6        0.12       -8.17      7.25 o 
  -5  15   6        0.29        2.13      6.11 o 
  -4  15   6        9.82       11.48      6.95 o 
  -3  15   6       56.29       65.50     10.09 o 
  -2  15   6      184.25      186.55     14.22 o 
  -1  15   6      468.87      476.10     20.23 o 
   0  15   6       58.67       58.52      9.17 o 
   1  15   6       11.56       10.48      4.83 o 
   2  15   6        1.15        2.38      3.86 o 
   3  15   6       16.79        1.54      4.05 o 
   4  15   6       53.81       42.49      6.14 o 
   5  15   6      341.75      325.09     16.13 o 
   6  15   6      823.29      726.16     23.06 o 
   7  15   6       87.83       94.87     12.41 o 
   8  15   6        0.02        1.27      5.23 o 
   9  15   6        7.50        6.95      5.90 o 
  10  15   6       28.93       21.16      6.31 o 
  11  15   6      213.86      206.46     13.68 o 
  12  15   6      112.81      124.21     11.91 o 
  -8  16   6      548.56      617.46     51.76 o 
  -7  16   6       19.20       28.96     12.76 o 
  -6  16   6        9.04        5.55      7.91 o 
  -5  16   6        3.85       24.07     10.33 o 
  -4  16   6      165.61      162.23     14.92 o 
  -3  16   6      243.85      253.79     17.47 o 
  -2  16   6       42.47       38.23      8.24 o 
  -1  16   6       35.98       37.73      8.41 o 
   0  16   6        2.04        7.80      5.94 o 
   1  16   6      425.35      361.75     17.58 o 
   2  16   6      468.57      484.87     17.64 o 
   3  16   6      127.04      115.73      9.33 o 
   4  16   6      691.48      704.48     22.57 o 
   5  16   6      717.71      720.50     31.67 o 
   6  16   6       94.65      100.21     10.89 o 
   7  16   6      255.59      258.78     16.12 o 
   8  16   6      744.11      726.02     25.00 o 
   9  16   6      424.96      448.56     21.19 o 
  10  16   6      143.66      149.23     14.59 o 
  11  16   6       42.00       33.80      8.91 o 
  12  16   6        8.10        9.28      6.71 o 
  -7  17   6       84.88      130.17     20.24 o 
  -6  17   6        3.60        8.79      8.45 o 
  -5  17   6      126.55      123.63     14.94 o 
  -4  17   6      875.59      893.71     35.49 o 
  -3  17   6       37.82       34.68      8.79 o 
  -2  17   6       27.22       20.05      7.61 o 
  -1  17   6       14.36       12.74      6.56 o 
   0  17   6     1061.06      985.88     30.96 o 
   1  17   6      489.33      443.60     20.50 o 
   2  17   6     1132.03     1148.57     28.91 o 
   3  17   6      266.93      258.75     13.07 o 
   4  17   6      428.98      405.76     18.97 o 
   5  17   6       79.14       67.66     10.21 o 
   6  17   6        0.26       -0.53      5.50 o 
   7  17   6      109.97       98.53     14.89 o 
   8  17   6       42.23       45.49      9.19 o 
   9  17   6      487.33      458.32     23.55 o 
  10  17   6      109.38      106.56     12.99 o 
  11  17   6       22.10       36.54      9.64 o 
  -7  18   6        2.40       -4.27     11.63 o 
  -6  18   6       60.72       67.27     17.41 o 
  -5  18   6      331.29      344.52     22.26 o 
  -4  18   6      178.25      168.64     19.03 o 
  -3  18   6       67.32       71.29     11.75 o 
  -2  18   6        2.32        5.75      7.79 o 
  -1  18   6        1.55        3.47      6.35 o 
   0  18   6        1.54       -1.41      5.75 o 
   1  18   6      413.23      390.20     32.98 o 
   2  18   6       44.51       29.44      8.42 o 
   3  18   6       15.81        5.93      4.78 o 
   4  18   6      479.09      502.43     20.51 o 
   5  18   6       60.85       47.70     11.73 o 
   6  18   6        9.96       -0.59      5.71 o 
   7  18   6       77.15       71.68     10.40 o 
   8  18   6      118.77      146.13     18.29 o 
   9  18   6       85.60       59.19     10.74 o 
  10  18   6      192.54      205.56     17.33 o 
  11  18   6       21.74       21.30      9.20 o 
  -6  19   6       43.94       79.84     17.55 o 
  -5  19   6        5.42       17.41     10.72 o 
  -4  19   6       43.39       55.76     11.51 o 
  -3  19   6        6.38        2.74      7.98 o 
  -2  19   6        2.12       11.03      7.71 o 
  -1  19   6       94.21       99.81     13.46 o 
   0  19   6       14.20       25.48      9.64 o 
   1  19   6      954.57      999.89     33.14 o 
   2  19   6        6.88       13.91      7.16 o 
   3  19   6       99.66       87.85     11.21 o 
   4  19   6        9.42       12.86      6.78 o 
   5  19   6        8.59       18.23      7.34 o 
   6  19   6      187.15      170.72     15.31 o 
   7  19   6        9.20       11.41      6.75 o 
   8  19   6       59.35       95.08     18.07 o 
   9  19   6       16.19        4.70      7.21 o 
  10  19   6       91.07       79.17     12.74 o 
  -5  20   6       20.70       19.07     12.74 o 
  -4  20   6       67.10       76.15     13.10 o 
  -3  20   6        0.05        4.52      8.21 o 
  -2  20   6        4.19        4.12     10.34 o 
  -1  20   6       83.10       87.90     21.59 o 
   0  20   6        6.59        3.56      7.23 o 
   1  20   6       48.65       35.37      9.84 o 
   2  20   6       55.33       51.75     10.64 o 
   3  20   6       18.17       30.56     11.63 o 
   4  20   6       12.17        6.93      6.56 o 
   5  20   6      166.16      199.49     16.75 o 
   6  20   6       85.80       92.12     12.12 o 
   7  20   6      175.13      208.65     18.38 o 
   8  20   6      194.49      188.42     17.34 o 
   9  20   6       18.84       19.18     10.33 o 
  -3  21   6       50.43       29.31     10.68 o 
  -2  21   6      118.37      148.66     17.34 o 
  -1  21   6        0.40        0.21      7.33 o 
   0  21   6       36.29       24.92     17.40 o 
   1  21   6      167.41      150.35     22.76 o 
   2  21   6      107.14      129.02     24.18 o 
   3  21   6       99.19       62.40     22.99 o 
   4  21   6       62.99       67.62     12.95 o 
   5  21   6        4.36       -0.54      6.84 o 
   6  21   6        0.22       15.41      8.47 o 
   7  21   6        0.89       18.25      8.69 o 
   8  21   6      132.81       96.80     19.92 o 
  -2  22   6      109.93      134.31     17.25 o 
  -1  22   6       19.53       13.43      9.08 o 
   0  22   6       62.49       53.94     12.65 o 
   1  22   6      245.62      227.31     20.40 o 
   2  22   6       22.87       16.46     11.31 o 
   3  22   6       73.02       72.97     25.26 o 
   4  22   6      289.70      272.00     49.29 o 
   5  22   6      126.10      170.88     19.26 o 
   6  22   6      536.66      573.03     27.38 o 
   7  22   6       14.38       22.75      9.78 o 
   1  23   6        7.09       31.29     13.55 o 
   2  23   6       31.59       34.41     26.13 o 
   3  23   6      109.32      131.15     21.54 o 
   4  23   6      485.65      595.29     46.65 o 
  -2 -17   7       12.54       18.41     12.25 o 
  -5 -16   7       12.58       -0.90     14.97 o 
  -4 -16   7       67.43       72.05     17.82 o 
  -3 -16   7       13.75       25.87     15.20 o 
  -2 -16   7      150.06      160.85     17.90 o 
  -1 -16   7      122.15      151.95     20.81 o 
   0 -16   7       39.74       32.60     16.87 o 
   1 -16   7      300.94      302.16     25.31 o 
   2 -16   7       10.71       17.11      9.85 o 
   3 -16   7        9.20        6.18     11.55 o 
  -6 -15   7        0.57       -9.58     12.43 o 
  -5 -15   7       61.40        6.14     14.83 o 
  -4 -15   7       25.15       48.12     20.82 o 
  -3 -15   7       39.72       28.41     12.70 o 
  -2 -15   7      253.92      298.06     21.46 o 
  -1 -15   7        1.00       17.97     10.75 o 
   0 -15   7       35.69       24.41     14.23 o 
   1 -15   7        0.32        5.18      7.53 o 
   2 -15   7       82.79       62.53     15.05 o 
   3 -15   7       33.70       22.07     12.63 o 
   4 -15   7        0.17        8.53     11.42 o 
   5 -15   7       47.12       48.89     16.03 o 
  -8 -14   7      149.78      166.32     33.09 o 
  -7 -14   7       42.76       32.80     18.72 o 
  -6 -14   7       66.63       51.11     21.41 o 
  -5 -14   7       14.88       19.47     14.88 o 
  -4 -14   7       13.51       15.37     15.87 o 
  -3 -14   7      198.12      194.02     31.60 o 
  -2 -14   7      163.22      206.29     17.91 o 
  -1 -14   7       96.58       86.13     12.43 o 
   0 -14   7      322.74      316.03     15.06 o 
   1 -14   7       23.67       23.89     10.67 o 
   2 -14   7      105.89      104.09     17.17 o 
   3 -14   7       18.27       19.38     11.33 o 
   4 -14   7        0.11        4.52     10.75 o 
   5 -14   7      306.60      321.27     29.41 o 
   6 -14   7        1.96       -8.40      9.86 o 
  -8 -13   7      271.27      267.90     30.32 o 
  -7 -13   7      174.36      191.94     39.33 o 
  -6 -13   7        0.87        5.74     13.08 o 
  -5 -13   7       17.52        8.19     13.08 o 
  -4 -13   7       47.63       38.44     17.52 o 
  -3 -13   7       15.11       -2.35     10.18 o 
  -2 -13   7      159.89      133.95     17.76 o 
  -1 -13   7      366.72      383.60     20.04 o 
   0 -13   7      421.44      437.66     14.68 o 
   1 -13   7      443.40      390.22     25.65 o 
   2 -13   7        2.71        3.94      9.13 o 
   3 -13   7      354.66      365.04     27.52 o 
   4 -13   7       68.30      115.05     19.22 o 
   5 -13   7       75.35       88.85     17.76 o 
   6 -13   7        9.23       12.29     10.78 o 
   7 -13   7        1.28        0.77     10.36 o 
  -9 -12   7       54.53       49.90     16.49 o 
  -8 -12   7       33.25       36.04     14.45 o 
  -7 -12   7      154.72      149.36     22.67 o 
  -6 -12   7      102.24      127.54     20.59 o 
  -5 -12   7      364.24      463.77     43.28 o 
  -4 -12   7        0.04        3.54     11.08 o 
  -3 -12   7        6.34       40.43     15.97 o 
  -2 -12   7       23.98       33.39     15.02 o 
  -1 -12   7      556.20      596.09     17.52 o 
   0 -12   7      419.59      443.59     15.66 o 
   1 -12   7       43.87       43.19      6.63 o 
   2 -12   7       55.57       32.78     11.01 o 
   3 -12   7       56.10       59.69     13.71 o 
   4 -12   7      344.11      341.29     27.16 o 
   5 -12   7       92.77       73.93     15.61 o 
   6 -12   7       82.84       64.43     15.34 o 
   7 -12   7       35.74       19.11     13.16 o 
   8 -12   7        0.50       -2.60     11.49 o 
 -10 -11   7        0.92        1.41     10.48 o 
  -9 -11   7       22.06       17.44     12.29 o 
  -8 -11   7       15.41       17.83     11.87 o 
  -7 -11   7        0.04        0.03      9.14 o 
  -6 -11   7       47.54       48.27     14.11 o 
  -5 -11   7       21.52       24.56     10.88 o 
  -4 -11   7      109.89      118.10     23.51 o 
  -3 -11   7      200.49      189.58     26.85 o 
  -2 -11   7       65.80       67.89     17.62 o 
  -1 -11   7      520.38      554.69     18.66 o 
   0 -11   7      134.66      138.14     11.29 o 
   1 -11   7       44.75       48.83      7.59 o 
   2 -11   7       36.82       39.28     16.72 o 
   3 -11   7      363.25      299.24     25.66 o 
   4 -11   7       55.30       53.58     12.83 o 
   5 -11   7      225.23      223.11     26.53 o 
   6 -11   7        3.31       -1.56      9.00 o 
   7 -11   7        8.84       14.58     11.56 o 
   8 -11   7       40.73       36.06     14.33 o 
   9 -11   7        0.32        6.05     10.73 o 
 -10 -10   7        1.94       10.08     11.89 o 
  -9 -10   7       39.99       34.87     14.16 o 
  -8 -10   7       38.66       43.21     14.32 o 
  -7 -10   7      671.29      682.84     37.68 o 
  -6 -10   7       96.03       85.54     16.33 o 
  -5 -10   7      152.01      125.99     18.75 o 
  -4 -10   7      165.60      211.40     28.10 o 
  -3 -10   7      109.91      124.44     22.51 o 
  -2 -10   7      142.92      142.14     14.70 o 
  -1 -10   7       86.65       71.99      8.13 o 
   0 -10   7       87.73      102.73     11.10 o 
   1 -10   7       56.27       34.85      6.52 o 
   2 -10   7       71.99       70.75     12.29 o 
   3 -10   7       33.84       27.85     14.08 o 
   4 -10   7       69.91       67.89     19.82 o 
   5 -10   7       86.41       84.43     15.50 o 
   6 -10   7        0.04       17.88     14.97 o 
   7 -10   7       84.23       92.69     16.95 o 
   8 -10   7       46.17       40.23     18.09 o 
   9 -10   7        9.63       -1.46      9.79 o 
 -11  -9   7       36.42       24.44     16.27 o 
 -10  -9   7      206.88      177.70     25.14 o 
  -9  -9   7       27.92       14.86     12.85 o 
  -8  -9   7       26.00       39.50     13.31 o 
  -7  -9   7      378.65      339.07     28.48 o 
  -6  -9   7      239.92      243.89     24.18 o 
  -5  -9   7       26.97       43.67     11.35 o 
  -4  -9   7       60.50       97.54     20.62 o 
  -3  -9   7       55.84       59.10     16.62 o 
  -2  -9   7       29.42       21.98      8.64 o 
  -1  -9   7      648.96      692.46     23.09 o 
   0  -9   7      132.80      129.56     11.34 o 
   1  -9   7        3.07        6.07      4.77 o 
   2  -9   7       21.08       25.09      5.41 o 
   3  -9   7        6.93       22.15      7.99 o 
   4  -9   7      323.31      322.46     34.89 o 
   5  -9   7      121.85       82.61     21.41 o 
   6  -9   7       50.96       50.18     13.01 o 
   7  -9   7       41.18       51.36     14.58 o 
   8  -9   7        0.80       -3.86      8.97 o 
   9  -9   7        1.62       17.41     12.05 o 
  10  -9   7        0.49       21.44     13.18 o 
 -11  -8   7      201.30      200.32     26.86 o 
 -10  -8   7       50.22       61.17     16.61 o 
  -9  -8   7       54.52       72.73     16.10 o 
  -8  -8   7       29.89       26.36     11.51 o 
  -7  -8   7        0.39       -2.12      7.02 o 
  -6  -8   7        7.72       16.35      9.42 o 
  -5  -8   7      189.86      198.22     20.30 o 
  -4  -8   7      112.44       59.77     12.16 o 
  -3  -8   7      507.92      543.69     36.64 o 
  -2  -8   7        7.11        6.71      4.91 o 
  -1  -8   7       43.27       47.47     11.37 o 
   0  -8   7      301.82      310.58     19.85 o 
   1  -8   7       36.24       20.71      6.04 o 
   2  -8   7        0.13        7.36      4.30 o 
   3  -8   7       80.57       77.53     11.74 o 
   4  -8   7       14.22        2.55      8.98 o 
   5  -8   7       73.02       41.08     15.72 o 
   6  -8   7      149.61       74.82     21.66 o 
   7  -8   7        3.53       11.00      8.83 o 
   8  -8   7       47.81       69.23     34.84 o 
   9  -8   7       76.28       66.71     16.45 o 
  10  -8   7       92.40       96.10     19.77 o 
 -11  -7   7        9.61        4.55     12.39 o 
 -10  -7   7        0.66       -4.61      9.19 o 
  -9  -7   7        1.41        0.21      8.90 o 
  -8  -7   7        1.56        3.73      8.73 o 
  -7  -7   7       24.86       21.65     10.41 o 
  -6  -7   7     2253.74     2299.65     66.18 o 
  -5  -7   7       72.34       78.17     13.79 o 
  -4  -7   7        0.14        4.61      6.69 o 
  -3  -7   7     1681.21     1727.84     53.93 o 
  -2  -7   7      968.84      899.70     24.86 o 
  -1  -7   7      509.63      428.23     16.94 o 
   0  -7   7     1950.57     1875.88     48.74 o 
   1  -7   7      179.93      161.14     16.26 o 
   2  -7   7       37.09       30.99      5.44 o 
   3  -7   7       37.36       36.58      8.79 o 
   4  -7   7      121.09       97.26     12.14 o 
   5  -7   7      552.79      591.36     42.83 o 
   6  -7   7      247.28      229.81     31.00 o 
   7  -7   7      350.90      325.65     37.99 o 
   8  -7   7        6.95       12.43      9.84 o 
   9  -7   7       97.84      117.73     18.58 o 
  10  -7   7       42.17       67.64     20.39 o 
  11  -7   7        0.01       -5.10     10.47 o 
 -12  -6   7       15.67       41.70     14.42 o 
 -11  -6   7      150.64      122.38     37.91 o 
 -10  -6   7        3.96       -0.33     12.93 o 
  -9  -6   7       14.15       21.89     10.94 o 
  -8  -6   7       13.00       -1.04      7.19 o 
  -7  -6   7      307.68      318.20     26.85 o 
  -6  -6   7      591.98      638.22     31.58 o 
  -5  -6   7      773.77      749.42     59.05 o 
  -4  -6   7       37.89       38.08      9.75 o 
  -3  -6   7      202.97      199.20     14.03 o 
  -2  -6   7      143.27      136.09      8.86 o 
  -1  -6   7      312.44      304.66     14.16 o 
   0  -6   7      146.56      117.92     12.56 o 
   1  -6   7        4.41        8.95      4.43 o 
   2  -6   7       63.23       85.62      8.33 o 
   3  -6   7     2548.44     2638.77     46.33 o 
   4  -6   7       26.31       16.30      7.16 o 
   5  -6   7      384.54      365.18     24.11 o 
   6  -6   7      164.16      125.94     23.51 o 
   7  -6   7      140.68      122.89     25.21 o 
   8  -6   7      114.00      109.47     25.06 o 
   9  -6   7       94.81      120.04     27.18 o 
  10  -6   7       27.07       17.13     11.62 o 
  11  -6   7       11.00       41.29     14.41 o 
 -12  -5   7        5.65       -1.21      8.33 o 
 -11  -5   7      108.42      114.19     16.64 o 
 -10  -5   7      194.13      133.73     20.74 o 
  -9  -5   7      195.50      218.58     23.69 o 
  -8  -5   7      707.65      636.15     33.67 o 
  -7  -5   7       15.88       21.45      9.48 o 
  -6  -5   7      124.83      105.06     18.49 o 
  -5  -5   7     2050.55     1942.63     55.62 o 
  -4  -5   7     1840.55     1807.36     51.27 o 
  -3  -5   7      356.08      373.87     20.37 o 
  -2  -5   7      289.71      312.51     11.64 o 
  -1  -5   7      214.26      256.20     12.55 o 
   0  -5   7       56.04       55.76     11.23 o 
   1  -5   7     2242.35     2284.00     41.67 o 
   2  -5   7      159.04      206.97     10.92 o 
   3  -5   7      739.91      863.16     17.71 o 
   4  -5   7      563.81      511.37     22.10 o 
   5  -5   7       53.05       65.75     10.58 o 
   6  -5   7      608.74      601.74     42.63 o 
   7  -5   7        3.11        4.19      9.73 o 
   8  -5   7      126.96      100.78     23.11 o 
   9  -5   7       29.23        3.39     10.73 o 
  10  -5   7      475.91      562.72     32.50 o 
  11  -5   7       57.21       46.88     14.58 o 
  12  -5   7      277.16      342.38     29.88 o 
 -12  -4   7       35.99       30.24     10.53 o 
 -11  -4   7       68.79       60.09     13.35 o 
 -10  -4   7      116.02      105.33     16.13 o 
  -9  -4   7      588.15      582.02     32.82 o 
  -8  -4   7      456.76      412.47     27.31 o 
  -7  -4   7      201.10      214.21     20.98 o 
  -6  -4   7       68.07       59.12     12.03 o 
  -5  -4   7       85.25       98.30     13.84 o 
  -4  -4   7        0.83        8.07      4.41 o 
  -3  -4   7       34.48       28.58      6.66 o 
  -2  -4   7        1.50        2.31      4.94 o 
  -1  -4   7      107.15      146.69      9.79 o 
   0  -4   7      988.00      854.89     35.42 o 
   1  -4   7       50.55       60.23      7.50 o 
   2  -4   7      223.77      310.85     12.34 o 
   3  -4   7      754.32      811.52     16.28 o 
   4  -4   7       56.56       35.84      7.79 o 
   5  -4   7        9.71       16.28      6.21 o 
   6  -4   7      108.35      111.81     13.28 o 
   7  -4   7       72.77       40.13     15.32 o 
   8  -4   7        2.30       21.66     13.33 o 
   9  -4   7      582.55      758.18     52.61 o 
  10  -4   7      274.91      286.82     25.21 o 
  11  -4   7        5.81       11.21     10.48 o 
  12  -4   7        1.31        6.63     11.15 o 
 -12  -3   7        0.00        0.38      9.37 o 
 -11  -3   7       15.45        3.60      7.70 o 
 -10  -3   7       47.71       55.39     10.41 o 
  -9  -3   7        1.80       -1.28      5.38 o 
  -8  -3   7        7.93       24.32      9.32 o 
  -7  -3   7       32.09       30.66     15.32 o 
  -6  -3   7      974.13      915.09     92.84 o 
  -5  -3   7      388.78      359.09     21.88 o 
  -4  -3   7       25.06       48.89     11.23 o 
  -3  -3   7     2297.33     2412.39     51.88 o 
  -2  -3   7      876.35      906.59     27.24 o 
  -1  -3   7     2026.60     2063.00     38.01 o 
   0  -3   7       51.88       47.39      8.02 o 
   1  -3   7       93.39       63.12      6.49 o 
   2  -3   7     1308.14     1352.06     27.03 o 
   3  -3   7      125.37      109.19      9.40 o 
   4  -3   7     2233.68     2194.31     50.51 o 
   5  -3   7      495.95      435.64     19.98 o 
   6  -3   7      619.18      583.71     23.71 o 
   7  -3   7      251.42      251.87     16.42 o 
   8  -3   7       18.95       23.56     12.93 o 
   9  -3   7        0.08       -0.85     10.68 o 
  10  -3   7        2.29        6.44     12.48 o 
  11  -3   7       22.13       18.57     10.53 o 
  12  -3   7       44.10       60.17     16.34 o 
  13  -3   7       26.04       10.76      9.18 o 
 -12  -2   7        8.79       23.60     10.91 o 
 -11  -2   7        0.97       -1.62      6.77 o 
 -10  -2   7      362.04      372.28     19.96 o 
  -9  -2   7      611.38      633.11     23.93 o 
  -8  -2   7      647.21      562.21     22.50 o 
  -7  -2   7       24.44       24.54      7.96 o 
  -6  -2   7        4.42        5.82      4.93 o 
  -5  -2   7     1524.53     1535.96     26.78 o 
  -4  -2   7     2526.24     2675.75     55.61 o 
  -3  -2   7     1221.57     1223.14     32.29 o 
  -2  -2   7        8.13       10.58      4.01 o 
  -1  -2   7       35.48       46.54      5.99 o 
   0  -2   7      144.33      124.63     10.62 o 
   1  -2   7      839.14      929.76     21.30 o 
   2  -2   7      340.52      314.38     13.52 o 
   3  -2   7       37.19       18.90      5.76 o 
   4  -2   7      513.05      472.83     19.72 o 
   5  -2   7       95.20       85.63     14.55 o 
   6  -2   7      451.42      479.54     21.44 o 
   7  -2   7       17.22       14.36      6.39 o 
   8  -2   7       38.82       52.91     17.07 o 
   9  -2   7        6.26        4.59      9.88 o 
  10  -2   7       20.66       17.29      9.01 o 
  11  -2   7       49.35       40.79      9.42 o 
  12  -2   7       47.50       79.90     33.49 o 
  13  -2   7       62.03       49.72     16.97 o 
 -12  -1   7        4.55       -2.71      8.65 o 
 -11  -1   7       76.41       58.80     22.19 o 
 -10  -1   7       13.60       18.67      7.57 o 
  -9  -1   7      110.20      125.02     12.44 o 
  -8  -1   7      615.01      572.89     21.32 o 
  -7  -1   7       20.49        9.42      5.75 o 
  -6  -1   7     2094.75     1921.47     38.74 o 
  -5  -1   7      147.36      125.24     13.15 o 
  -4  -1   7       54.26       55.58     14.10 o 
  -3  -1   7      241.57      309.66     14.59 o 
  -2  -1   7     2206.92     2246.18     39.38 o 
  -1  -1   7       13.21       34.43      5.25 o 
   0  -1   7       20.56        5.30      4.95 o 
   1  -1   7      154.30      249.64      9.97 o 
   2  -1   7      480.46      583.59     19.76 o 
   3  -1   7      165.56      125.23     10.69 o 
   4  -1   7      252.33      311.60     21.29 o 
   5  -1   7       34.39       47.69      8.29 o 
   6  -1   7       81.98       89.34      7.65 o 
   7  -1   7     2242.40     2290.14     41.53 o 
   8  -1   7      918.41      846.38     23.25 o 
   9  -1   7      152.68      132.27     13.70 o 
  10  -1   7      391.06      395.04     24.68 o 
  11  -1   7       10.23        6.30      6.41 o 
  12  -1   7      166.94      154.70     14.56 o 
  13  -1   7       34.99       26.36     13.98 o 
 -12   0   7      146.44      142.99     17.67 o 
 -11   0   7       37.34       19.12      9.58 o 
 -10   0   7       10.62        5.67     11.28 o 
  -9   0   7      145.22      189.11     16.43 o 
  -8   0   7      170.02      173.66      8.55 o 
  -7   0   7      434.21      438.37     14.85 o 
  -6   0   7      160.06      134.66     12.45 o 
  -5   0   7        6.77       10.61      3.90 o 
  -4   0   7       22.04       23.80      7.97 o 
  -3   0   7      527.52      621.71     17.53 o 
  -2   0   7     1614.28     1662.96     31.49 o 
  -1   0   7       11.08       46.84      5.53 o 
   0   0   7      134.61      164.73     11.24 o 
   1   0   7      962.73      786.45     27.61 o 
   2   0   7       66.18       50.33      4.71 o 
   3   0   7      156.28      119.89     10.27 o 
   4   0   7     1045.94     1045.27     29.86 o 
   5   0   7      551.88      578.43     21.78 o 
   6   0   7      305.75      344.09     12.92 o 
   7   0   7      481.65      444.26     15.61 o 
   8   0   7     1091.57     1135.66     27.60 o 
   9   0   7      301.88      279.52     14.43 o 
  10   0   7       34.53       34.77      9.35 o 
  11   0   7        0.05        2.08      6.78 o 
  12   0   7      261.13      267.97     21.06 o 
  13   0   7       13.81       11.38     12.28 o 
 -12   1   7      687.68      701.99     32.19 o 
 -11   1   7       15.19       24.14      7.18 o 
 -10   1   7        3.50        5.36      5.10 o 
  -9   1   7        8.27       13.53      5.25 o 
  -8   1   7        5.99        3.50      4.15 o 
  -7   1   7        2.44        4.52      3.96 o 
  -6   1   7       19.25       13.13      3.44 o 
  -5   1   7      209.73      176.94      7.78 o 
  -4   1   7      848.62      915.89     15.62 o 
  -3   1   7     2768.89     2725.17     37.27 o 
  -2   1   7     1149.30     1159.14     24.42 o 
  -1   1   7      695.84      743.66     18.12 o 
   0   1   7     1537.16     1566.67     45.42 o 
   1   1   7     2554.77     2553.01     59.72 o 
   2   1   7     1596.58     1683.52     39.32 o 
   3   1   7      186.12      192.74     12.24 o 
   4   1   7      567.13      632.46     22.09 o 
   5   1   7       62.05       67.34      7.47 o 
   6   1   7     3712.79     3810.05     58.41 o 
   7   1   7        9.38       13.03      4.57 o 
   8   1   7       11.21       19.26      7.65 o 
   9   1   7     1180.68     1151.95     29.10 o 
  10   1   7      112.33      112.65     13.49 o 
  11   1   7       69.27       69.17     12.31 o 
  12   1   7       82.44       96.24     18.52 o 
  13   1   7        1.71        8.89     11.83 o 
 -12   2   7      109.76       98.91     10.59 o 
 -11   2   7      166.97      187.72     12.55 o 
 -10   2   7       27.17       17.08      9.32 o 
  -9   2   7       16.72       10.90      5.24 o 
  -8   2   7     1516.18     1409.97     29.96 o 
  -7   2   7     1096.08     1078.48     21.57 o 
  -6   2   7     1217.53     1196.93     21.85 o 
  -5   2   7      742.61      728.88     15.46 o 
  -4   2   7      349.78      396.18      9.46 o 
  -3   2   7       27.57        4.36      2.13 o 
  -2   2   7        8.73       17.91      2.41 o 
  -1   2   7     7928.00     8024.96     88.10 o 
   0   2   7     1098.53     1167.85     32.46 o 
   1   2   7     1570.92     1490.77     26.74 o 
   2   2   7     1876.69     1808.04     26.13 o 
   3   2   7     2105.47     2272.15     38.52 o 
   4   2   7      936.58     1028.27     15.04 o 
   5   2   7     1487.46     1372.17     26.91 o 
   6   2   7      439.88      434.75     10.79 o 
   7   2   7      123.58      107.97      6.58 o 
   8   2   7       13.89       11.27      3.70 o 
   9   2   7      300.55      290.45     10.59 o 
  10   2   7        0.45        4.04      3.48 o 
  11   2   7       19.04        9.98      8.49 o 
  12   2   7        8.63       23.61     11.68 o 
  13   2   7        2.40       -1.00      9.88 o 
  14   2   7      179.39      224.22     27.10 o 
 -12   3   7       20.17       14.46      8.51 o 
 -11   3   7       46.95       92.60     10.34 o 
 -10   3   7       38.28       52.11      8.18 o 
  -9   3   7        4.02        7.24      5.06 o 
  -8   3   7      140.72      114.81      8.23 o 
  -7   3   7      653.46      634.78     16.75 o 
  -6   3   7       85.83      103.54      6.31 o 
  -5   3   7      522.40      499.66     11.78 o 
  -4   3   7      204.85      209.81     14.56 o 
  -3   3   7      107.03      104.12      5.11 o 
  -2   3   7      189.50      153.85      5.66 o 
  -1   3   7     2228.19     2276.95     24.18 o 
   0   3   7        0.12       12.13      2.58 o 
   1   3   7     2173.89     2023.85     65.57 o 
   2   3   7     3762.36     3872.70     41.22 o 
   3   3   7     1290.83     1286.61     16.47 o 
   4   3   7       17.94       40.52      2.85 o 
   5   3   7        2.14        6.84      3.53 o 
   6   3   7        0.01        1.94      2.43 o 
   7   3   7        6.24        3.62      3.24 o 
   8   3   7       46.96       53.51      9.22 o 
   9   3   7      350.22      352.32     12.14 o 
  10   3   7      391.37      379.99     13.22 o 
  11   3   7       82.64       61.03     11.46 o 
  12   3   7        9.19       13.74      6.07 o 
  13   3   7        7.56        4.29      9.73 o 
  14   3   7       27.78       28.65     14.43 o 
 -12   4   7      155.11      182.27     21.12 o 
 -11   4   7        0.70        8.81      6.02 o 
 -10   4   7      151.81      198.87     12.90 o 
  -9   4   7       60.63       64.76      8.84 o 
  -8   4   7       60.00       44.65      6.43 o 
  -7   4   7     1327.52     1239.20     21.72 o 
  -6   4   7       32.63       27.59      4.46 o 
  -5   4   7      209.39      185.84      7.67 o 
  -4   4   7      336.63      352.60      9.43 o 
  -3   4   7      342.87      334.91      9.30 o 
  -2   4   7     3142.90     3154.90     36.00 o 
  -1   4   7     5829.52     5984.37     60.62 o 
   0   4   7      232.49      249.77      7.74 o 
   1   4   7      335.47      435.32      8.62 o 
   2   4   7      157.21      134.72      4.59 o 
   3   4   7     2032.65     1930.42     24.64 o 
   4   4   7     2752.80     3335.87     34.14 o 
   5   4   7       43.83       38.40      3.24 o 
   6   4   7      487.60      576.50      9.67 o 
   7   4   7      255.22      269.05      9.18 o 
   8   4   7        4.59        3.29      3.26 o 
   9   4   7       19.42       32.34      5.36 o 
  10   4   7      238.85      204.50     10.61 o 
  11   4   7      195.31      184.71     12.28 o 
  12   4   7      210.77      210.25     17.00 o 
  13   4   7       64.10       70.04     22.64 o 
  14   4   7       68.57      102.93     19.52 o 
 -12   5   7      245.27      341.07     17.40 o 
 -11   5   7       81.46      102.08     10.80 o 
 -10   5   7        2.85        5.92      5.69 o 
  -9   5   7        2.70        4.88      4.48 o 
  -8   5   7      397.09      404.07     14.15 o 
  -7   5   7       57.11       80.05      7.28 o 
  -6   5   7       58.96       62.43      7.22 o 
  -5   5   7      426.54      421.27     10.99 o 
  -4   5   7      845.14      824.79     15.16 o 
  -3   5   7      165.79      203.25      7.05 o 
  -2   5   7      112.22      144.90      5.83 o 
  -1   5   7      311.31      373.00      9.07 o 
   0   5   7      853.56      994.81     13.63 o 
   1   5   7      178.93      301.19      7.90 o 
   2   5   7      501.57      501.44      9.85 o 
   3   5   7     2672.00     2665.42     28.43 o 
   4   5   7     1829.99     1995.97     23.26 o 
   5   5   7      361.95      457.71      8.54 o 
   6   5   7      360.84      323.99      7.45 o 
   7   5   7      954.22      933.38     14.13 o 
   8   5   7      392.49      328.40     10.75 o 
   9   5   7       63.09       77.15      6.53 o 
  10   5   7      190.42      231.67     12.75 o 
  11   5   7      699.67      729.85     31.73 o 
  12   5   7      185.16      194.12     14.43 o 
  13   5   7       39.88       52.02     14.75 o 
  14   5   7      153.58      131.65     13.12 o 
 -12   6   7       19.79       24.58      8.37 o 
 -11   6   7       40.56       52.59      8.63 o 
 -10   6   7       31.52       53.15     14.42 o 
  -9   6   7      165.53      179.48     14.90 o 
  -8   6   7      624.36      648.32     17.95 o 
  -7   6   7        4.88       10.84      4.45 o 
  -6   6   7        6.57       -0.10      3.87 o 
  -5   6   7      301.65      340.12      9.91 o 
  -4   6   7     1500.17     1279.72     19.99 o 
  -3   6   7       88.88      163.84      5.95 o 
  -2   6   7      834.56      825.91     12.74 o 
  -1   6   7      696.09      861.16     14.45 o 
   0   6   7     1195.73     1191.70     15.70 o 
   1   6   7     2488.44     2344.68     23.44 o 
   2   6   7     3480.76     3856.36     38.34 o 
   3   6   7     4645.16     4908.21     53.62 o 
   4   6   7      445.40      446.34      8.36 o 
   5   6   7       26.53       41.24      3.31 o 
   6   6   7      371.61      374.00      8.27 o 
   7   6   7        0.16        5.49      2.47 o 
   8   6   7     1644.77     1587.79     30.97 o 
   9   6   7      506.45      540.77     15.97 o 
  10   6   7      201.60      196.47     11.88 o 
  11   6   7        7.29        4.45      6.15 o 
  12   6   7       74.23       79.00      9.66 o 
  13   6   7      210.95      236.62     14.79 o 
  14   6   7       25.53       30.98      9.00 o 
 -12   7   7        0.30        6.04     11.58 o 
 -11   7   7        4.79       20.79      6.87 o 
 -10   7   7      147.42      185.94     11.34 o 
  -9   7   7       33.45       39.06      7.47 o 
  -8   7   7      467.06      462.80     16.64 o 
  -7   7   7      316.39      244.81     11.02 o 
  -6   7   7       16.99       23.39      5.12 o 
  -5   7   7     1257.55     1222.35     24.16 o 
  -4   7   7        2.70       25.39      3.84 o 
  -3   7   7      333.62      375.57      8.62 o 
  -2   7   7      959.00     1051.00     15.10 o 
  -1   7   7     1871.94     2037.56     23.50 o 
   0   7   7      985.01     1002.81     14.23 o 
   1   7   7       58.01       62.77      3.75 o 
   2   7   7     6159.12     6730.63     57.03 o 
   3   7   7       48.25       36.79      3.60 o 
   4   7   7     2047.48     2242.47     29.62 o 
   5   7   7      118.58       79.37      4.22 o 
   6   7   7     2117.81     1985.58     23.11 o 
   7   7   7      149.61      141.83      5.99 o 
   8   7   7       14.71       18.76      3.55 o 
   9   7   7        0.55        3.69      3.97 o 
  10   7   7       85.68      100.46     11.71 o 
  11   7   7       85.78       98.58     13.26 o 
  12   7   7       23.47       33.92      7.42 o 
  13   7   7      134.30      137.90     12.23 o 
  14   7   7        2.61       21.26     13.50 o 
 -11   8   7      156.15      180.70     23.56 o 
 -10   8   7        5.70        7.18      5.22 o 
  -9   8   7        7.07        8.10      4.90 o 
  -8   8   7      101.15       85.65     10.82 o 
  -7   8   7        8.18        2.38      4.02 o 
  -6   8   7       48.13       42.84     11.59 o 
  -5   8   7      405.46      389.07     12.46 o 
  -4   8   7       73.90       67.79      5.91 o 
  -3   8   7      186.67      178.82      6.91 o 
  -2   8   7     1835.74     1928.62     23.09 o 
  -1   8   7     1208.54     1067.71     15.16 o 
   0   8   7     1099.35     1002.27     14.42 o 
   1   8   7     2205.33     2433.31     26.96 o 
   2   8   7     1093.45     1224.47     16.55 o 
   3   8   7     3486.03     3939.09     36.41 o 
   4   8   7      240.06      229.84      6.31 o 
   5   8   7      699.62      671.45     17.12 o 
   6   8   7       73.01       43.35      3.73 o 
   7   8   7      170.66      187.35      6.81 o 
   8   8   7      118.14      130.82     10.93 o 
   9   8   7      315.22      347.04     10.68 o 
  10   8   7      141.78      104.49      8.54 o 
  11   8   7      229.00      228.08     12.77 o 
  12   8   7       94.63       96.63     11.16 o 
  13   8   7       95.07      114.11     11.22 o 
  14   8   7        0.17       12.79      7.26 o 
 -11   9   7       45.34       40.38     15.02 o 
 -10   9   7       12.94       17.70     15.03 o 
  -9   9   7        5.49        2.54      6.50 o 
  -8   9   7      129.80      119.49      8.28 o 
  -7   9   7       16.67       34.21      5.42 o 
  -6   9   7     1217.28     1155.23     22.68 o 
  -5   9   7      527.14      445.58     14.68 o 
  -4   9   7        7.56        8.81      3.72 o 
  -3   9   7      224.61      218.44      6.66 o 
  -2   9   7     1814.76     1669.89     24.54 o 
  -1   9   7      370.11      331.54      9.09 o 
   0   9   7       30.05       21.15      2.74 o 
   1   9   7      979.34     1086.29     17.02 o 
   2   9   7       13.31       23.96      2.81 o 
   3   9   7      182.39      229.03      6.26 o 
   4   9   7        0.63       14.74      2.56 o 
   5   9   7     1463.99     1352.91     17.76 o 
   6   9   7      391.55      424.24     10.28 o 
   7   9   7      847.38      855.71     14.33 o 
   8   9   7      735.38      707.31     14.57 o 
   9   9   7     1036.30      936.35     21.69 o 
  10   9   7      150.96      143.90     11.19 o 
  11   9   7      175.21      169.45     10.72 o 
  12   9   7       10.60       17.56      5.77 o 
  13   9   7      222.59      268.99     21.68 o 
  14   9   7       37.20       53.33      9.25 o 
 -11  10   7       38.00       27.24     10.96 o 
 -10  10   7       92.73       71.81     12.68 o 
  -9  10   7       80.67       62.35     10.49 o 
  -8  10   7       20.71       11.46      8.00 o 
  -7  10   7       38.48       47.75      8.57 o 
  -6  10   7      100.34       91.05     10.23 o 
  -5  10   7      293.25      269.08      9.15 o 
  -4  10   7      526.54      473.70     11.58 o 
  -3  10   7        1.35        2.65      2.51 o 
  -2  10   7      755.82      766.34     11.89 o 
  -1  10   7     1250.95     1187.74     15.74 o 
   0  10   7     2360.22     2493.59     27.35 o 
   1  10   7     1586.57     1567.35     19.21 o 
   2  10   7        5.05       24.39      2.62 o 
   3  10   7       36.15       51.30      5.39 o 
   4  10   7      100.32       70.07      4.00 o 
   5  10   7       71.67       89.25      4.67 o 
   6  10   7       15.11       23.04      2.80 o 
   7  10   7     1021.77      955.11     18.97 o 
   8  10   7      157.23      158.56      7.93 o 
   9  10   7      101.57      103.80      8.89 o 
  10  10   7      325.68      343.40     11.91 o 
  11  10   7        1.08        0.36      4.21 o 
  12  10   7      307.20      315.50     27.83 o 
  13  10   7      123.11      130.61     17.34 o 
  14  10   7       32.14       39.09     13.30 o 
 -11  11   7       12.74        7.25     10.33 o 
 -10  11   7        0.02        6.62     13.41 o 
  -9  11   7       56.29       64.07     29.24 o 
  -8  11   7        1.93        5.50      6.22 o 
  -7  11   7      182.74      202.35     17.56 o 
  -6  11   7        0.31       -1.19      5.39 o 
  -5  11   7       14.19       12.96      5.70 o 
  -4  11   7     2312.71     2156.22     37.79 o 
  -3  11   7     1714.26     1612.23     29.34 o 
  -2  11   7        5.49        5.08      2.97 o 
  -1  11   7       31.89       29.87      4.04 o 
   0  11   7       43.70       69.38      8.08 o 
   1  11   7        0.93        2.00      2.66 o 
   2  11   7      600.85      537.21     16.78 o 
   3  11   7       19.20       11.26      3.01 o 
   4  11   7      435.24      420.37     10.57 o 
   5  11   7        1.43       -1.20      2.50 o 
   6  11   7     1365.70     1369.12     22.77 o 
   7  11   7     1931.52     1939.53     25.78 o 
   8  11   7      321.44      285.33      9.08 o 
   9  11   7        4.87        7.60      2.60 o 
  10  11   7       39.22       31.94      6.29 o 
  11  11   7       20.18       14.05      6.97 o 
  12  11   7        2.18        6.94      6.83 o 
  13  11   7       13.71       14.25      8.38 o 
 -10  12   7        0.01        9.89     10.07 o 
  -9  12   7       63.33       77.55     12.00 o 
  -8  12   7       54.24       32.07      8.66 o 
  -7  12   7       22.06       18.97     14.43 o 
  -6  12   7       16.55       17.04      6.85 o 
  -5  12   7      423.99      400.25     17.24 o 
  -4  12   7       31.19       13.01      4.83 o 
  -3  12   7       30.47       31.23      5.98 o 
  -2  12   7       19.56       24.09      9.10 o 
  -1  12   7     1009.65     1106.34     19.65 o 
   0  12   7        9.85        9.86      3.32 o 
   1  12   7      211.94      195.43      8.81 o 
   2  12   7      514.86      501.75     14.75 o 
   3  12   7       39.60       36.95      4.18 o 
   4  12   7      209.63      177.35      7.69 o 
   5  12   7      716.64      680.85     14.43 o 
   6  12   7      539.03      517.39     17.64 o 
   7  12   7       15.36        9.49      4.08 o 
   8  12   7       11.71        3.82      4.08 o 
   9  12   7      187.03      177.71     12.53 o 
  10  12   7       23.57       20.06      5.66 o 
  11  12   7      270.68      291.61     18.36 o 
  12  12   7       11.16        9.75      7.70 o 
  13  12   7       18.53        7.13      8.93 o 
 -10  13   7      102.50      128.53     18.12 o 
  -9  13   7      356.28      423.28     22.38 o 
  -8  13   7       19.07        8.05      7.68 o 
  -7  13   7       49.28       45.69      8.99 o 
  -6  13   7      292.77      304.86     24.90 o 
  -5  13   7      111.59       99.37     10.85 o 
  -4  13   7       13.57       15.60      5.38 o 
  -3  13   7      141.25      156.25      9.99 o 
  -2  13   7      140.99      142.52     11.89 o 
  -1  13   7        0.83        5.30      3.86 o 
   0  13   7      336.11      348.18     13.13 o 
   1  13   7      508.86      458.53     14.94 o 
   2  13   7       66.39       52.11      6.48 o 
   3  13   7      219.93      197.46      8.25 o 
   4  13   7      267.89      229.95      8.92 o 
   5  13   7     1030.34     1104.25     30.93 o 
   6  13   7     1764.08     1718.47     30.53 o 
   7  13   7      848.17      813.03     19.45 o 
   8  13   7       85.27      111.57     11.93 o 
   9  13   7      181.56      178.62     10.96 o 
  10  13   7      442.23      467.41     16.83 o 
  11  13   7       24.70       14.66      5.99 o 
  12  13   7        0.07       -4.09      6.63 o 
  13  13   7        4.56        6.48      8.41 o 
  -9  14   7       21.47       31.53     11.84 o 
  -8  14   7      110.60      134.18     17.93 o 
  -7  14   7        0.02       -1.88      6.65 o 
  -6  14   7        1.58        2.01      8.05 o 
  -5  14   7       24.85       20.52      7.08 o 
  -4  14   7       44.06       33.63      8.18 o 
  -3  14   7      233.37      196.57     14.61 o 
  -2  14   7     2262.31     2109.18     45.43 o 
  -1  14   7      329.44      290.46     16.05 o 
   0  14   7      815.56      815.81     20.98 o 
   1  14   7      480.18      542.49     17.01 o 
   2  14   7        0.00        1.39      3.62 o 
   3  14   7      803.69      760.91     27.58 o 
   4  14   7     1084.36     1014.90     26.41 o 
   5  14   7      591.11      514.76     20.57 o 
   6  14   7      307.21      347.14     15.95 o 
   7  14   7      102.10       91.57      8.11 o 
   8  14   7      869.77      837.51     21.02 o 
   9  14   7      211.81      222.02     12.42 o 
  10  14   7       93.81       96.69      9.42 o 
  11  14   7       84.20       99.89     10.32 o 
  12  14   7        1.15       -3.47      6.98 o 
  13  14   7       19.49       25.13      9.52 o 
  -9  15   7       90.24       78.08     15.52 o 
  -8  15   7       10.47       10.72     10.47 o 
  -7  15   7     1199.01     1305.71     48.96 o 
  -6  15   7      166.64      193.75     21.68 o 
  -5  15   7       50.24       32.20      8.90 o 
  -4  15   7       17.90       27.19     11.25 o 
  -3  15   7       88.09       66.99     10.19 o 
  -2  15   7       20.24       22.29     12.17 o 
  -1  15   7     2547.74     2333.99     48.84 o 
   0  15   7      329.41      391.61     18.32 o 
   1  15   7      631.31      675.41     19.79 o 
   2  15   7       46.16       36.44      9.70 o 
   3  15   7      742.17      708.91     18.63 o 
   4  15   7      199.21      163.54     10.30 o 
   5  15   7       82.25       69.09      8.71 o 
   6  15   7      424.42      430.57     17.77 o 
   7  15   7      914.76      900.02     26.22 o 
   8  15   7       25.00       11.90      5.96 o 
   9  15   7       24.07       18.15      5.79 o 
  10  15   7      100.87      101.25     11.38 o 
  11  15   7        3.69       23.10      7.48 o 
  12  15   7       26.03       35.00      9.86 o 
  -8  16   7        0.23        6.33     11.85 o 
  -7  16   7       21.87       25.02     12.02 o 
  -6  16   7      200.51      170.43     21.96 o 
  -5  16   7        8.70        9.89      7.63 o 
  -4  16   7       40.84       36.67      9.08 o 
  -3  16   7      115.07      113.88     13.05 o 
  -2  16   7      132.03      160.72     14.49 o 
  -1  16   7      170.52      183.73     14.60 o 
   0  16   7       15.51       11.16      7.31 o 
   1  16   7        1.52        1.96      4.24 o 
   2  16   7        9.49        9.42      5.23 o 
   3  16   7      143.70      129.19     15.11 o 
   4  16   7        6.40       11.48      4.80 o 
   5  16   7       95.16       81.31      9.58 o 
   6  16   7        0.45        1.37      4.82 o 
   7  16   7      271.73      282.28     16.46 o 
   8  16   7        2.51       10.13      6.04 o 
   9  16   7       91.40       90.33     11.47 o 
  10  16   7        0.02        2.91      5.53 o 
  11  16   7      271.83      265.07     15.06 o 
  12  16   7       48.38       56.45     12.33 o 
  -7  17   7       43.08        2.77      8.85 o 
  -6  17   7      127.52      141.96     16.03 o 
  -5  17   7      246.82      284.47     19.94 o 
  -4  17   7       69.00       59.06     11.05 o 
  -3  17   7      247.02      313.86     38.16 o 
  -2  17   7        0.33       -1.91      5.68 o 
  -1  17   7       72.76       63.25     10.12 o 
   0  17   7       83.97       82.64     11.32 o 
   1  17   7      420.93      413.60     20.12 o 
   2  17   7        0.89        1.82      4.67 o 
   3  17   7       68.30       59.13      7.71 o 
   4  17   7       40.82       37.43      8.21 o 
   5  17   7        1.92       11.32      5.73 o 
   6  17   7     1001.33      991.76     34.66 o 
   7  17   7        5.88        0.90      6.27 o 
   8  17   7      317.31      287.59     20.14 o 
   9  17   7      292.94      276.11     17.92 o 
  10  17   7        2.14        0.20      6.26 o 
  11  17   7      103.99       99.78     18.49 o 
  -7  18   7        2.01       -0.03      8.69 o 
  -6  18   7        0.03        2.35      8.49 o 
  -5  18   7       42.65       53.17     12.99 o 
  -4  18   7       85.28       69.46     12.04 o 
  -3  18   7       34.18       42.47     13.02 o 
  -2  18   7      121.37      132.05     18.81 o 
  -1  18   7       35.99       31.71     10.62 o 
   0  18   7      278.22      284.87     21.27 o 
   1  18   7       15.17       12.07      6.64 o 
   2  18   7        3.57        6.72      5.93 o 
   3  18   7      483.64      472.85     19.11 o 
   4  18   7        0.78       -0.41      5.36 o 
   5  18   7      150.52      162.45     14.20 o 
   6  18   7      141.80      128.69     13.04 o 
   7  18   7      115.14      122.31     13.23 o 
   8  18   7       32.64       36.95      8.37 o 
   9  18   7      196.02      202.97     16.46 o 
  10  18   7       46.33       38.36      9.52 o 
  11  18   7        2.10        6.53      8.04 o 
  -6  19   7       45.05       58.90     12.74 o 
  -5  19   7       63.68       47.33     11.14 o 
  -4  19   7      100.17      134.43     17.58 o 
  -3  19   7       27.12       11.98     11.41 o 
  -2  19   7       23.94       25.28      9.05 o 
  -1  19   7       55.51       40.45      9.53 o 
   0  19   7        7.95       27.79      8.75 o 
   1  19   7      369.95      419.67     25.90 o 
   2  19   7      218.72      192.56     16.49 o 
   3  19   7        9.06       17.23      6.46 o 
   4  19   7      130.39      122.59     12.89 o 
   5  19   7        2.77       -2.22      5.53 o 
   6  19   7        6.57        9.11      6.54 o 
   7  19   7       38.65       26.10      8.16 o 
   8  19   7      176.72      186.14     16.25 o 
   9  19   7       27.59       31.43      9.15 o 
  10  19   7       28.97       20.89      8.66 o 
  -5  20   7        1.66        0.17      7.96 o 
  -4  20   7        0.00        7.67      8.57 o 
  -3  20   7        0.13       -5.36     11.59 o 
  -2  20   7       15.37       -5.50      6.95 o 
  -1  20   7       36.60       27.47      9.20 o 
   0  20   7        5.32       -0.94      7.16 o 
   1  20   7      498.63      503.36     24.65 o 
   2  20   7      117.65       89.57     13.19 o 
   3  20   7       28.74       36.42     12.22 o 
   4  20   7        7.04        3.56      6.47 o 
   5  20   7        0.66       13.55      7.42 o 
   6  20   7       17.18       11.68      7.20 o 
   7  20   7      106.77      109.85     13.40 o 
   8  20   7       35.00       18.83      8.56 o 
   9  20   7       18.00       10.30      7.92 o 
  -4  21   7       41.98       27.69     19.42 o 
  -3  21   7       55.72       38.56     11.44 o 
  -2  21   7      131.64      143.45     16.87 o 
  -1  21   7      257.39      302.66     22.26 o 
   0  21   7      129.95      115.74     22.85 o 
   1  21   7      118.94      114.02     15.12 o 
   2  21   7       73.93       45.05     10.83 o 
   3  21   7        0.42        1.26      8.62 o 
   4  21   7      127.89      114.07     19.14 o 
   5  21   7        1.84        8.66      7.80 o 
   6  21   7        0.64       -0.79      6.86 o 
   7  21   7       84.21       99.97     13.24 o 
   8  21   7        2.49        2.86      7.77 o 
  -2  22   7       18.85       33.08     11.04 o 
  -1  22   7       93.35       96.41     14.68 o 
   0  22   7        3.95       21.47      9.80 o 
   1  22   7      319.19      322.97     39.67 o 
   2  22   7       12.33       51.36     14.45 o 
   3  22   7      181.63      186.66     24.53 o 
   4  22   7        2.18       14.79     10.67 o 
   5  22   7      174.40      160.28     18.40 o 
   6  22   7       15.51       23.81      9.55 o 
   7  22   7        6.33       16.92      8.71 o 
   0  23   7       37.39       46.72     17.51 o 
   1  23   7       69.41       68.18     13.76 o 
   2  23   7       90.96       81.39     17.68 o 
   3  23   7      205.97      189.17     25.92 o 
   4  23   7        1.81        7.32      9.98 o 
   5  23   7       78.69       74.15     17.12 o 
  -3 -16   8      174.04      215.87     21.25 o 
  -2 -16   8        9.05        0.70     10.45 o 
   1 -16   8      369.39      422.49     42.68 o 
  -5 -15   8        2.97       31.05     19.02 o 
  -4 -15   8       18.31       15.25     11.62 o 
  -3 -15   8      317.44      368.58     25.05 o 
  -2 -15   8        0.05       11.06      8.86 o 
  -1 -15   8       20.22       28.70     12.81 o 
   1 -15   8      177.33      194.33     17.82 o 
   2 -15   8       11.42       11.22     10.83 o 
   3 -15   8       75.92       47.02     15.17 o 
  -7 -14   8        3.08        5.49     15.72 o 
  -6 -14   8       87.94      134.47     30.05 o 
  -5 -14   8      133.09      146.55     30.80 o 
  -4 -14   8       15.37        7.69     14.53 o 
  -3 -14   8      830.65      907.19     86.53 o 
  -2 -14   8      212.56      215.77     19.13 o 
  -1 -14   8        3.84        8.02      7.72 o 
   0 -14   8      189.95      241.45     30.55 o 
   1 -14   8        0.21        0.23      9.14 o 
   2 -14   8       13.50        8.58     10.41 o 
   3 -14   8        0.00        4.73     10.94 o 
   4 -14   8       14.27       11.91     11.77 o 
   5 -14   8       45.46       32.51     15.17 o 
  -8 -13   8        2.19       12.53     14.78 o 
  -7 -13   8        1.31       -1.95     13.23 o 
  -6 -13   8      294.68      320.11     40.93 o 
  -5 -13   8      399.89      481.64     46.67 o 
  -4 -13   8       41.50       21.21     16.02 o 
  -3 -13   8      141.47      146.33     19.96 o 
  -2 -13   8        0.50        3.53      8.31 o 
  -1 -13   8       14.34       22.68      8.18 o 
   0 -13   8      339.53      378.69     16.04 o 
   1 -13   8      108.79      108.83     16.70 o 
   2 -13   8        4.88        8.23      9.59 o 
   3 -13   8        3.22       -2.42      9.02 o 
   4 -13   8       62.54       79.07     17.40 o 
   5 -13   8       59.27       49.60     15.00 o 
   6 -13   8       35.33       36.26     14.76 o 
  -8 -12   8       20.35       35.89     20.32 o 
  -7 -12   8      575.32      515.89     49.27 o 
  -6 -12   8      288.56      257.77     35.94 o 
  -5 -12   8       83.25       75.97     20.67 o 
  -4 -12   8        0.31       -1.45     11.93 o 
  -3 -12   8        4.55       23.01     14.43 o 
  -2 -12   8      134.72      149.77     18.97 o 
  -1 -12   8      339.10      391.29     25.91 o 
   0 -12   8      313.80      347.58     17.04 o 
   1 -12   8       50.43       41.47      9.20 o 
   2 -12   8       66.98       74.69     14.99 o 
   3 -12   8      179.85      166.87     20.29 o 
   4 -12   8       30.80       21.91     10.99 o 
   5 -12   8      257.89      317.57     27.87 o 
   6 -12   8        0.18        1.24     10.37 o 
   7 -12   8       73.87       62.72     17.40 o 
  -9 -11   8       20.03       12.83     14.73 o 
  -8 -11   8       36.26       58.65     21.96 o 
  -7 -11   8      216.87      271.84     38.64 o 
  -6 -11   8       40.15       24.46     17.27 o 
  -5 -11   8       33.54       76.27     20.52 o 
  -4 -11   8      413.67      371.73     37.39 o 
  -3 -11   8       10.92        1.45     10.03 o 
  -2 -11   8       16.84       16.47      8.74 o 
  -1 -11   8      268.64      301.04     17.91 o 
   0 -11   8       55.32       30.28     11.00 o 
   1 -11   8      243.99      214.04     15.69 o 
   2 -11   8      470.50      464.77     41.53 o 
   3 -11   8      116.29       97.69     24.61 o 
   4 -11   8      400.59      403.14     69.93 o 
   5 -11   8        0.56       -3.32      7.87 o 
   6 -11   8       44.35       37.08     13.04 o 
   7 -11   8       87.08       90.14     18.12 o 
   8 -11   8      122.63       98.65     19.94 o 
 -10 -10   8       24.11       41.03     20.77 o 
  -9 -10   8        0.24       -3.26      8.86 o 
  -8 -10   8      412.36      362.07     50.19 o 
  -7 -10   8      288.14      290.26     37.54 o 
  -6 -10   8       32.63       29.45     15.27 o 
  -5 -10   8       67.04      135.57     25.61 o 
  -4 -10   8     1089.52     1079.84     59.35 o 
  -3 -10   8       86.58       88.15     19.37 o 
  -2 -10   8        6.26       17.92      8.50 o 
  -1 -10   8      659.01      630.19     19.57 o 
   0 -10   8      207.99      239.86     19.78 o 
   1 -10   8        0.05        0.91      5.01 o 
   2 -10   8      274.39      267.81     36.61 o 
   3 -10   8      170.37      104.18     22.41 o 
   4 -10   8       16.53        8.74     12.48 o 
   5 -10   8       47.16       47.27     18.62 o 
   6 -10   8      174.26      196.70     26.06 o 
   7 -10   8      150.52      168.01     22.83 o 
   8 -10   8       16.90       -0.07     10.20 o 
   9 -10   8       43.94       21.01     14.29 o 
 -10  -9   8       76.52       61.74     17.64 o 
  -9  -9   8      207.32      253.14     28.89 o 
  -8  -9   8        7.11        2.46      8.82 o 
  -7  -9   8      153.75      107.80     18.81 o 
  -6  -9   8       53.45       51.01     19.12 o 
  -5  -9   8       69.97       62.05     18.12 o 
  -4  -9   8        7.91       22.71     13.78 o 
  -3  -9   8       95.12       81.16     19.62 o 
  -2  -9   8      173.21      169.26     13.48 o 
  -1  -9   8        3.06        4.23      5.33 o 
   0  -9   8      556.39      548.54     26.76 o 
   1  -9   8        5.80       12.42      6.08 o 
   2  -9   8       78.80       68.11     11.94 o 
   3  -9   8        7.94       11.54      8.26 o 
   4  -9   8       38.84       67.04     20.07 o 
   5  -9   8      317.56      326.65     37.89 o 
   6  -9   8      313.14      282.03     38.09 o 
   7  -9   8        2.18        8.06     22.34 o 
   8  -9   8       19.91       40.94     13.67 o 
   9  -9   8       71.69       67.71     17.35 o 
  10  -9   8      145.61      191.45     26.60 o 
 -11  -8   8       63.02      104.52     27.80 o 
 -10  -8   8       82.78      122.93     23.91 o 
  -9  -8   8       70.49       80.32     18.14 o 
  -8  -8   8       15.43       18.51     16.05 o 
  -7  -8   8       27.17       29.43     11.86 o 
  -6  -8   8      989.02      964.33     56.66 o 
  -5  -8   8      275.72      269.95     31.55 o 
  -4  -8   8      848.56      770.61     46.47 o 
  -3  -8   8      844.06      731.87     43.68 o 
  -2  -8   8      237.85      253.87     18.30 o 
  -1  -8   8     1265.14     1212.21     31.73 o 
   0  -8   8      866.05     1022.81     36.02 o 
   1  -8   8      492.66      512.61     19.44 o 
   2  -8   8        0.18        2.46      5.26 o 
   3  -8   8      462.24      466.89     24.06 o 
   4  -8   8        0.06        7.14     11.13 o 
   5  -8   8       72.22       49.37     18.02 o 
   6  -8   8       49.92       31.95     16.02 o 
   7  -8   8       74.64      100.13     24.71 o 
   8  -8   8       80.24       65.58     15.64 o 
   9  -8   8      409.63      429.16     32.99 o 
  10  -8   8      288.30      298.75     30.12 o 
 -11  -7   8      271.77      316.42     43.43 o 
 -10  -7   8      121.58      104.02     29.13 o 
  -9  -7   8       19.11       14.03     10.64 o 
  -8  -7   8        0.05        9.44     22.86 o 
  -7  -7   8       12.18       16.51     10.30 o 
  -6  -7   8       29.82       18.68      9.71 o 
  -5  -7   8        4.90       -7.49      8.14 o 
  -4  -7   8      335.21      342.93     32.15 o 
  -3  -7   8      484.08      510.09     35.34 o 
  -2  -7   8      107.30       94.16     10.16 o 
  -1  -7   8      391.77      358.79     16.42 o 
   0  -7   8      836.27      880.20     32.19 o 
   1  -7   8       31.29       33.29      6.87 o 
   2  -7   8      685.90      704.48     18.67 o 
   3  -7   8        2.94       17.08      6.99 o 
   4  -7   8      192.31      169.67     15.55 o 
   5  -7   8       49.51       61.80     18.77 o 
   6  -7   8      226.74      154.64     27.85 o 
   7  -7   8      138.40      172.06     31.25 o 
   8  -7   8      102.23      153.09     30.80 o 
   9  -7   8      190.01      200.28     24.19 o 
  10  -7   8        1.50       -4.41     10.46 o 
  11  -7   8        0.38       15.51     13.48 o 
 -11  -6   8        6.68       10.28     17.07 o 
 -10  -6   8      133.35      116.06     20.23 o 
  -9  -6   8      110.99      118.01     19.29 o 
  -8  -6   8        0.02        3.71      8.24 o 
  -7  -6   8      109.37      109.80     17.99 o 
  -6  -6   8     1121.28     1138.86     73.25 o 
  -5  -6   8     1241.67     1128.06     56.70 o 
  -4  -6   8     1041.44      981.40     51.06 o 
  -3  -6   8       42.24       54.67     13.98 o 
  -2  -6   8      464.58      464.34     20.56 o 
  -1  -6   8       48.49       52.05      9.33 o 
   0  -6   8      269.76      276.04     18.25 o 
   1  -6   8       28.56       42.88      7.22 o 
   2  -6   8     1497.10     1431.56     35.47 o 
   3  -6   8     1304.49     1237.26     38.36 o 
   4  -6   8      445.99      372.57     21.06 o 
   5  -6   8      406.48      453.48     22.53 o 
   6  -6   8       81.27       51.26     17.27 o 
   7  -6   8       82.94      110.46     24.91 o 
   8  -6   8      454.39      395.24     42.78 o 
   9  -6   8      393.20      412.71     30.28 o 
  10  -6   8        4.14        5.97     10.16 o 
  11  -6   8      289.65      314.80     30.30 o 
 -12  -5   8       24.89       13.50     17.32 o 
 -11  -5   8       53.47       62.40     22.76 o 
 -10  -5   8      300.06      281.27     28.07 o 
  -9  -5   8       47.82       29.19     16.30 o 
  -8  -5   8       23.33       23.05     10.27 o 
  -7  -5   8      160.78      162.32     41.03 o 
  -6  -5   8      802.72      746.08     39.16 o 
  -5  -5   8      360.79      395.94     32.70 o 
  -4  -5   8        6.04        3.64      9.48 o 
  -3  -5   8      201.89      238.19     15.71 o 
  -2  -5   8        1.69        2.01      3.82 o 
  -1  -5   8      245.27      290.40     14.05 o 
   0  -5   8      147.59      146.47     13.72 o 
   1  -5   8       38.98       35.41      6.21 o 
   2  -5   8     1564.84     1456.26     31.26 o 
   3  -5   8      191.82      245.50     17.07 o 
   4  -5   8      279.61      357.25     34.94 o 
   5  -5   8      292.03      283.59     18.10 o 
   6  -5   8       43.36       54.66     17.02 o 
   7  -5   8      302.77      280.93     33.99 o 
   8  -5   8       68.94       62.45     19.72 o 
   9  -5   8       50.55       28.55     18.12 o 
  10  -5   8       79.26       87.58     17.30 o 
  11  -5   8       91.19      104.36     18.89 o 
  12  -5   8      200.73      179.48     24.64 o 
 -12  -4   8        6.43        6.43     16.72 o 
 -11  -4   8       16.05       14.46     10.65 o 
 -10  -4   8      503.74      502.76     27.60 o 
  -9  -4   8       12.93       19.74     16.92 o 
  -8  -4   8      411.48      371.22     55.33 o 
  -7  -4   8      323.45      338.12     25.89 o 
  -6  -4   8        4.46        6.39      9.28 o 
  -5  -4   8     1760.36     1850.05     73.88 o 
  -4  -4   8     1180.34     1197.40     34.60 o 
  -3  -4   8     1605.57     1698.52     62.55 o 
  -2  -4   8       15.56       20.08      5.26 o 
  -1  -4   8       44.66       36.29      6.28 o 
   0  -4   8      204.71      180.19     24.06 o 
   1  -4   8      505.15      634.98     22.36 o 
   2  -4   8       47.31       72.65      8.79 o 
   3  -4   8      385.15      424.27     14.64 o 
   4  -4   8        5.32        5.80      6.14 o 
   5  -4   8      540.28      543.26     27.35 o 
   6  -4   8      887.17      864.62     33.44 o 
   7  -4   8      230.93      159.53     27.00 o 
   8  -4   8        1.93        3.04     11.18 o 
   9  -4   8       27.85       22.81     15.42 o 
  10  -4   8      556.95      568.10     47.67 o 
  11  -4   8       45.86       48.27     14.15 o 
  12  -4   8      170.92      219.21     59.13 o 
 -12  -3   8       22.49        5.65     10.81 o 
 -11  -3   8      473.99      474.97     29.35 o 
 -10  -3   8       91.40       85.96     14.38 o 
  -9  -3   8      388.67      430.30     24.17 o 
  -8  -3   8      120.78       90.15     22.26 o 
  -7  -3   8        0.15       12.93     11.58 o 
  -6  -3   8      169.08      172.61     24.66 o 
  -5  -3   8      720.82      701.52     42.38 o 
  -4  -3   8      192.14      212.85     14.22 o 
  -3  -3   8        6.89        8.81      5.21 o 
  -2  -3   8       15.45       10.04      5.41 o 
  -1  -3   8     2271.54     2357.41     43.25 o 
   0  -3   8       14.75        5.28      3.75 o 
   1  -3   8     1000.81     1106.34     25.51 o 
   2  -3   8      554.27      554.54     16.62 o 
   3  -3   8      109.54      109.14      7.46 o 
   4  -3   8      144.20      140.56     12.83 o 
   5  -3   8      242.21      285.46     17.49 o 
   6  -3   8      554.25      548.63     41.23 o 
   7  -3   8      131.26      138.95     13.79 o 
   8  -3   8      499.02      447.35     40.53 o 
   9  -3   8      155.78      176.05     29.80 o 
  10  -3   8      151.18      160.98     30.60 o 
  11  -3   8       26.14       15.72     10.63 o 
  12  -3   8       11.41       10.22     11.70 o 
 -12  -2   8       26.76       37.36     12.77 o 
 -11  -2   8       25.60       33.56     11.96 o 
 -10  -2   8       11.10        1.70      8.10 o 
  -9  -2   8        0.40        2.52      7.44 o 
  -8  -2   8       11.88        6.61      7.46 o 
  -7  -2   8        0.02        2.37      5.83 o 
  -6  -2   8      220.42      187.19     24.86 o 
  -5  -2   8       97.80       81.56     17.52 o 
  -4  -2   8     2240.62     2138.99     49.17 o 
  -3  -2   8        2.62       32.94     16.50 o 
  -2  -2   8      636.35      718.81     20.45 o 
  -1  -2   8      887.76      840.25     21.99 o 
   0  -2   8     3896.69     4148.08     79.94 o 
   1  -2   8      189.24      233.87     11.13 o 
   2  -2   8       27.41       27.79      4.78 o 
   3  -2   8        3.92        4.64      4.31 o 
   4  -2   8        3.78        3.82      4.87 o 
   5  -2   8        6.22        6.07      7.64 o 
   6  -2   8      968.50      879.61     30.39 o 
   7  -2   8        0.72        2.00      6.49 o 
   8  -2   8      243.23      289.96     32.89 o 
   9  -2   8      122.26      170.06     27.90 o 
  10  -2   8      103.80       99.73     23.71 o 
  11  -2   8       89.85       88.67     11.96 o 
  12  -2   8       19.78       18.54      8.55 o 
  13  -2   8      219.32      294.95     33.09 o 
 -12  -1   8       72.77      120.30     17.43 o 
 -11  -1   8       31.00       46.04     12.44 o 
 -10  -1   8      283.01      308.57     21.87 o 
  -9  -1   8        2.10        4.76      7.22 o 
  -8  -1   8       62.63       45.65     10.16 o 
  -7  -1   8       88.09       81.75     12.95 o 
  -6  -1   8        8.85        4.84      5.82 o 
  -5  -1   8       18.87        7.09      4.98 o 
  -4  -1   8      201.92      176.64     33.09 o 
  -3  -1   8       19.84       36.60      6.01 o 
  -2  -1   8       67.38       59.16      6.97 o 
  -1  -1   8      685.36      630.82     18.17 o 
   0  -1   8       60.79       29.06      6.59 o 
   1  -1   8     1371.16     1450.32     28.83 o 
   2  -1   8        4.10        7.60      3.24 o 
   3  -1   8        1.71        2.19      2.76 o 
   4  -1   8       66.93       61.57      9.19 o 
   5  -1   8       22.01       32.49      7.59 o 
   6  -1   8      848.89      832.26     29.40 o 
   7  -1   8      799.95      688.39     38.51 o 
   8  -1   8        1.71        2.34      6.09 o 
   9  -1   8      507.81      534.03     24.41 o 
  10  -1   8       12.49        8.90      9.51 o 
  11  -1   8        8.05       16.12      8.86 o 
  12  -1   8       43.07       32.29     12.70 o 
  13  -1   8       68.20       76.07     19.87 o 
 -12   0   8        1.85       -2.92     17.50 o 
 -11   0   8      567.06      634.69     30.49 o 
 -10   0   8      186.73      200.19     19.39 o 
  -9   0   8        2.91        9.12      7.37 o 
  -8   0   8      334.04      291.32     18.88 o 
  -7   0   8       37.03       21.41      7.79 o 
  -6   0   8      143.11      182.78     10.87 o 
  -5   0   8     1104.55     1034.57     24.57 o 
  -4   0   8      164.89      109.59      9.71 o 
  -3   0   8        2.31        2.45      3.91 o 
  -2   0   8     1786.78     1942.52     70.66 o 
  -1   0   8     4769.17     5167.40     75.20 o 
   0   0   8      991.31     1086.71     30.62 o 
   1   0   8     7644.00     7859.55    110.18 o 
   2   0   8      171.62      191.03     10.92 o 
   3   0   8      698.25      769.75     27.07 o 
   4   0   8      171.00      173.12     15.45 o 
   5   0   8      374.37      364.78     21.31 o 
   6   0   8      405.82      399.48     27.17 o 
   7   0   8      114.20      135.62      9.93 o 
   8   0   8     3629.80     3438.73     58.09 o 
   9   0   8      144.96      171.28     12.32 o 
  10   0   8       24.80       22.34      8.42 o 
  11   0   8       94.79       64.17     12.05 o 
  12   0   8       71.79       82.10     11.84 o 
  13   0   8       38.43       27.65     14.78 o 
 -12   1   8        0.66       28.00     10.76 o 
 -11   1   8       11.91       -0.57     10.33 o 
 -10   1   8       71.34       52.30     11.55 o 
  -9   1   8      385.11      383.44     22.08 o 
  -8   1   8       41.79       32.48      5.16 o 
  -7   1   8     2497.49     2349.04     38.92 o 
  -6   1   8      235.29      261.80      8.35 o 
  -5   1   8      349.58      351.36     11.85 o 
  -4   1   8      170.21      152.04     10.52 o 
  -3   1   8      279.56      247.44      8.92 o 
  -2   1   8       13.40       26.15      5.94 o 
  -1   1   8      124.71      144.28      8.82 o 
   0   1   8       21.31       10.81      3.35 o 
   1   1   8      281.84      399.63     26.43 o 
   2   1   8       79.68       97.38      6.57 o 
   3   1   8      201.17      228.99      8.53 o 
   4   1   8      440.61      465.93     19.69 o 
   5   1   8       19.95       11.11      3.93 o 
   6   1   8      142.94      104.02      8.24 o 
   7   1   8     2000.71     1976.86     38.11 o 
   8   1   8       32.39       27.57      6.25 o 
   9   1   8       10.51        8.27      5.39 o 
  10   1   8      173.38      189.64     32.60 o 
  11   1   8       77.35       36.84     19.67 o 
  12   1   8      138.40      157.39     22.11 o 
  13   1   8      165.97      201.61     25.06 o 
 -12   2   8       18.65       20.78     10.50 o 
 -11   2   8        0.14       12.89      5.76 o 
 -10   2   8       46.55       54.83      7.60 o 
  -9   2   8       99.18      115.11      9.28 o 
  -8   2   8       20.50       22.87      5.66 o 
  -7   2   8      348.77      311.01     10.99 o 
  -6   2   8      604.75      580.37     13.06 o 
  -5   2   8      179.88      187.26      7.29 o 
  -4   2   8      249.93      247.08      8.11 o 
  -3   2   8       44.16       52.78      7.12 o 
  -2   2   8      713.83      752.39     13.47 o 
  -1   2   8       57.08       46.04      5.67 o 
   0   2   8      537.22      459.23     14.15 o 
   1   2   8     1819.44     1927.10     28.35 o 
   2   2   8      309.26      480.53     11.69 o 
   3   2   8      205.04      271.82     11.82 o 
   4   2   8      542.47      560.43     13.84 o 
   5   2   8       28.01       33.71      5.31 o 
   6   2   8      589.32      603.48     17.62 o 
   7   2   8        9.24        5.13      4.39 o 
   8   2   8      509.67      545.88     18.60 o 
   9   2   8       35.59       22.74      6.32 o 
  10   2   8      467.93      489.39     34.02 o 
  11   2   8        2.74        2.27      6.99 o 
  12   2   8      173.96      180.90     22.36 o 
  13   2   8       34.26       29.55     13.43 o 
 -12   3   8       91.81       79.01     13.78 o 
 -11   3   8      114.67      105.24     10.53 o 
 -10   3   8        2.09        6.42      5.59 o 
  -9   3   8      294.40      273.16     16.04 o 
  -8   3   8       27.69       25.14      5.42 o 
  -7   3   8      106.01      101.92      7.55 o 
  -6   3   8     1986.51     1854.31     27.31 o 
  -5   3   8      449.68      381.12     10.43 o 
  -4   3   8       12.04       15.11      3.14 o 
  -3   3   8     1004.44     1235.41     18.71 o 
  -2   3   8        7.12       22.70      2.94 o 
  -1   3   8        2.10       26.31      2.59 o 
   0   3   8     1989.16     1894.02     26.45 o 
   1   3   8     1084.26      961.21     17.52 o 
   2   3   8      358.27      378.16     11.36 o 
   3   3   8      106.23      113.45      5.12 o 
   4   3   8     3103.43     3103.85     35.17 o 
   5   3   8      807.66      727.21     20.60 o 
   6   3   8     1907.03     1971.45     27.04 o 
   7   3   8       71.18       69.59      5.59 o 
   8   3   8       19.61       20.18      4.30 o 
   9   3   8       59.79       62.10     13.14 o 
  10   3   8        6.64        8.57      4.05 o 
  11   3   8      213.80      196.91     22.31 o 
  12   3   8      128.27       97.29     18.22 o 
  13   3   8       13.56       18.82     11.78 o 
  14   3   8      316.41      338.48     31.45 o 
 -12   4   8      240.78      318.48     16.86 o 
 -11   4   8      191.53      215.78     27.64 o 
 -10   4   8        1.09       17.77      6.14 o 
  -9   4   8       59.01       58.36      9.85 o 
  -8   4   8      140.98      146.04     12.68 o 
  -7   4   8        3.55       10.38      3.87 o 
  -6   4   8      309.25      286.26     13.02 o 
  -5   4   8      500.08      465.62     11.76 o 
  -4   4   8       78.22       68.18      5.11 o 
  -3   4   8      330.03      263.67      8.03 o 
  -2   4   8      736.74      770.46     13.70 o 
  -1   4   8     1587.72     1462.53     20.20 o 
   0   4   8       18.64       50.58      3.67 o 
   1   4   8      457.19      486.00     11.06 o 
   2   4   8     3020.23     3076.61     31.56 o 
   3   4   8     1252.73     1316.62     23.08 o 
   4   4   8        6.13        9.38      2.44 o 
   5   4   8     1717.37     1731.24     37.80 o 
   6   4   8      305.07      328.64      9.87 o 
   7   4   8      289.02      302.83      9.81 o 
   8   4   8       76.57       65.44      6.32 o 
   9   4   8       56.37       62.57      7.00 o 
  10   4   8      640.36      629.99     17.16 o 
  11   4   8      355.98      361.07     14.92 o 
  12   4   8       27.46       34.21      7.69 o 
  13   4   8      607.69      623.40     38.09 o 
  14   4   8       99.69      111.16     20.32 o 
 -12   5   8       63.08      103.77     11.34 o 
 -11   5   8       83.61      119.35     11.55 o 
 -10   5   8      128.10      137.86     17.04 o 
  -9   5   8      405.35      435.93     19.89 o 
  -8   5   8      414.14      393.80     14.28 o 
  -7   5   8       79.79       73.81     15.34 o 
  -6   5   8      108.27       85.29      6.35 o 
  -5   5   8        8.28        5.70      3.82 o 
  -4   5   8       92.94      116.25      5.42 o 
  -3   5   8       69.26      152.32      6.60 o 
  -2   5   8     3190.09     3420.13     39.41 o 
  -1   5   8      349.74      385.08     11.53 o 
   0   5   8       54.57       51.49      3.12 o 
   1   5   8     3675.79     3803.79     37.90 o 
   2   5   8      161.78      144.16      5.12 o 
   3   5   8      955.09     1047.34     15.91 o 
   4   5   8       47.18       19.98      2.72 o 
   5   5   8     5322.15     5867.29     56.59 o 
   6   5   8      208.86      227.25      7.28 o 
   7   5   8      935.34      871.78     17.76 o 
   8   5   8       15.31       19.58      4.85 o 
   9   5   8      185.93      188.33      9.19 o 
  10   5   8        8.97        7.71      5.16 o 
  11   5   8      141.64      131.30     11.94 o 
  12   5   8       36.98       55.31      8.37 o 
  13   5   8        0.61       10.48      6.97 o 
  14   5   8       82.54       78.92     18.02 o 
 -12   6   8        4.43       -3.70     10.45 o 
 -11   6   8       37.42       27.21      8.55 o 
 -10   6   8       17.63       18.17      6.52 o 
  -9   6   8        0.01        2.21      4.37 o 
  -8   6   8      276.58      272.29     17.80 o 
  -7   6   8      141.54      125.05      8.83 o 
  -6   6   8      167.14      166.55      9.30 o 
  -5   6   8      317.36      312.66     10.04 o 
  -4   6   8      155.92      205.60      7.03 o 
  -3   6   8     1559.97     1478.62     19.67 o 
  -2   6   8     1436.75     1331.07     17.87 o 
  -1   6   8      218.90      226.31      7.01 o 
   0   6   8        3.37       25.22      2.84 o 
   1   6   8      406.19      410.78      7.75 o 
   2   6   8      780.36      714.70     22.54 o 
   3   6   8       87.79       94.00      6.29 o 
   4   6   8        0.48        0.94      1.89 o 
   5   6   8      609.50      708.41     12.51 o 
   6   6   8      795.58      827.16     12.97 o 
   7   6   8      731.20      654.56     11.77 o 
   8   6   8     1162.86      998.68     19.38 o 
   9   6   8     1170.96     1128.58     21.63 o 
  10   6   8       70.06       55.86      7.66 o 
  11   6   8       65.10       72.32      8.72 o 
  12   6   8      202.77      192.37     19.76 o 
  13   6   8        0.06        7.39      6.16 o 
  14   6   8       50.02       67.12     10.81 o 
 -11   7   8        7.93        6.34     12.88 o 
 -10   7   8      210.36      227.73     15.83 o 
  -9   7   8      382.44      451.55     16.04 o 
  -8   7   8       66.36       68.35     12.66 o 
  -7   7   8      235.59      219.41     13.89 o 
  -6   7   8        2.35        5.52      4.53 o 
  -5   7   8       40.54       20.78      4.20 o 
  -4   7   8      115.81      126.28      7.12 o 
  -3   7   8      601.97      557.97     11.01 o 
  -2   7   8      178.34      279.17      7.48 o 
  -1   7   8      516.82      505.71     10.66 o 
   0   7   8     1366.59     1550.94     19.70 o 
   1   7   8      333.37      354.58     12.81 o 
   2   7   8    13143.17    14548.51    126.21 o 
   3   7   8       17.74        9.82      2.09 o 
   4   7   8       54.89       39.57      3.55 o 
   5   7   8     1938.95     1942.15     24.80 o 
   6   7   8        1.03       12.17      2.68 o 
   7   7   8      138.09      137.74      5.99 o 
   8   7   8      231.25      228.62     10.73 o 
   9   7   8      681.38      661.73     17.83 o 
  10   7   8     1171.79     1125.48     25.04 o 
  11   7   8       87.58       82.68     11.80 o 
  12   7   8      347.62      304.14     15.85 o 
  13   7   8       56.88       54.32      9.08 o 
  14   7   8       37.96       29.55     25.53 o 
 -11   8   8       83.83       57.96      8.74 o 
 -10   8   8       91.70      118.95     10.04 o 
  -9   8   8       97.78       95.11     10.20 o 
  -8   8   8       72.83       74.20      7.69 o 
  -7   8   8        0.75       -0.29      3.97 o 
  -6   8   8       95.22       78.70      7.29 o 
  -5   8   8      587.82      577.50     15.68 o 
  -4   8   8        6.03       14.89      3.31 o 
  -3   8   8       89.56       85.20      5.52 o 
  -2   8   8       12.79       21.82      3.18 o 
  -1   8   8     2263.82     1970.69     23.81 o 
   0   8   8        5.24       14.98      3.01 o 
   1   8   8     1413.44     1326.87     17.89 o 
   2   8   8     1702.15     1663.97     21.09 o 
   3   8   8      441.96      544.50     10.16 o 
   4   8   8     1071.84     1014.29     17.01 o 
   5   8   8     1985.09     2042.74     23.55 o 
   6   8   8       57.28       51.45      4.12 o 
   7   8   8      183.72      160.89      6.48 o 
   8   8   8      229.06      248.16      9.27 o 
   9   8   8      162.45      192.60     10.45 o 
  10   8   8        1.15        1.49      5.92 o 
  11   8   8      304.37      280.23     13.24 o 
  12   8   8      256.63      240.87     17.94 o 
  13   8   8       28.84       14.24      6.96 o 
  14   8   8      144.86      173.55     15.02 o 
 -11   9   8      139.92      154.21     18.31 o 
 -10   9   8      320.43      351.21     20.08 o 
  -9   9   8        0.25       -3.58      4.25 o 
  -8   9   8      179.04      205.60     23.93 o 
  -7   9   8      538.61      491.79     16.12 o 
  -6   9   8       26.09       52.97      7.33 o 
  -5   9   8        3.69        3.95      4.07 o 
  -4   9   8       34.49       59.63      5.52 o 
  -3   9   8      198.24      235.83     10.10 o 
  -2   9   8     1374.82     1436.97     19.49 o 
  -1   9   8      425.77      517.52     10.35 o 
   0   9   8       18.58       56.96      4.02 o 
   1   9   8      276.22      231.07      7.58 o 
   2   9   8        5.01        5.42      2.23 o 
   3   9   8     2651.09     2577.75     29.44 o 
   4   9   8     3820.63     4012.08     35.93 o 
   5   9   8      204.39      226.94      7.44 o 
   6   9   8      113.23      115.97      5.67 o 
   7   9   8       36.11       52.05      4.41 o 
   8   9   8      477.21      484.00     11.92 o 
   9   9   8      276.57      230.11      9.91 o 
  10   9   8       11.63        8.43      4.60 o 
  11   9   8      102.71       86.82     11.06 o 
  12   9   8       14.13       22.85      6.29 o 
  13   9   8       13.53        8.13      6.38 o 
  14   9   8      133.47      154.74     16.60 o 
 -11  10   8      133.90      153.54     23.91 o 
 -10  10   8        0.04       -1.90      6.69 o 
  -9  10   8       54.75       39.37      9.62 o 
  -8  10   8       36.52       25.58      7.84 o 
  -7  10   8      102.46       98.54     17.39 o 
  -6  10   8      823.63      816.23     18.73 o 
  -5  10   8        0.83        1.42      3.69 o 
  -4  10   8      387.34      426.28     14.84 o 
  -3  10   8      327.71      296.64      9.29 o 
  -2  10   8       76.03       72.08      6.74 o 
  -1  10   8        7.68        4.80      2.42 o 
   0  10   8      216.71      264.53     11.87 o 
   1  10   8      506.46      484.33      9.82 o 
   2  10   8      568.84      464.41      9.70 o 
   3  10   8       46.32       49.39      3.88 o 
   4  10   8      874.74      843.72     13.34 o 
   5  10   8      388.84      338.89      7.49 o 
   6  10   8      669.32      612.50     14.81 o 
   7  10   8     1566.88     1434.36     29.70 o 
   8  10   8     1064.59     1040.18     18.31 o 
   9  10   8      967.81      957.79     18.19 o 
  10  10   8      942.81      893.66     26.90 o 
  11  10   8       12.70       22.58      5.62 o 
  12  10   8        2.03        9.72      5.33 o 
  13  10   8       68.18       80.22      9.95 o 
  14  10   8        2.17        7.72      9.52 o 
 -10  11   8       12.69       25.77      9.40 o 
  -9  11   8        4.46       10.81      7.59 o 
  -8  11   8      334.98      300.10     19.17 o 
  -7  11   8        1.66       -1.40      5.71 o 
  -6  11   8       13.04       13.60      7.90 o 
  -5  11   8      199.00      171.32     14.55 o 
  -4  11   8     1260.73     1131.37     31.24 o 
  -3  11   8      890.56      850.00     26.13 o 
  -2  11   8     1043.64     1014.87     14.78 o 
  -1  11   8       49.24       69.69      3.77 o 
   0  11   8     1318.09     1378.49     18.12 o 
   1  11   8      332.35      303.30     14.35 o 
   2  11   8      204.54      183.85      5.93 o 
   3  11   8       33.55       41.10      8.15 o 
   4  11   8      764.45      825.12     15.43 o 
   5  11   8      414.45      424.13      9.25 o 
   6  11   8        3.93        1.28      2.53 o 
   7  11   8      651.75      623.68     11.52 o 
   8  11   8        0.01        5.88      2.79 o 
   9  11   8        7.86       10.03      3.67 o 
  10  11   8        7.40        4.64      4.42 o 
  11  11   8        6.71        4.02      4.46 o 
  12  11   8      102.26       92.47     12.61 o 
  13  11   8      106.74       91.06     22.79 o 
 -10  12   8      196.74      270.96     22.69 o 
  -9  12   8       75.46       56.64     10.95 o 
  -8  12   8       95.79      112.51     12.93 o 
  -7  12   8        9.92        4.04      6.35 o 
  -6  12   8        0.54        0.99      5.80 o 
  -5  12   8     1172.38     1056.92     34.02 o 
  -4  12   8      717.57      724.20     22.01 o 
  -3  12   8     2536.44     2344.68     38.77 o 
  -2  12   8     1135.36     1179.17     24.50 o 
  -1  12   8       37.75       39.72      4.85 o 
   0  12   8      674.11      703.21     15.29 o 
   1  12   8     2417.34     2343.42     32.38 o 
   2  12   8        0.01        4.67      3.25 o 
   3  12   8        0.27        3.83      3.03 o 
   4  12   8       99.63      118.97      6.84 o 
   5  12   8     1390.94     1304.27     21.15 o 
   6  12   8       70.48       77.49      6.21 o 
   7  12   8      225.37      259.52     11.18 o 
   8  12   8      616.58      597.58     16.55 o 
   9  12   8       28.46       17.56      5.74 o 
  10  12   8      374.76      382.39     14.95 o 
  11  12   8        1.63        9.89      6.92 o 
  12  12   8        6.55       11.18      7.94 o 
  13  12   8       10.28       15.42      8.85 o 
 -10  13   8       21.74       46.42     21.74 o 
  -9  13   8       40.26       47.84     14.33 o 
  -8  13   8       14.79       18.94      8.44 o 
  -7  13   8       80.82       77.99     19.63 o 
  -6  13   8      138.72      116.65     10.50 o 
  -5  13   8      695.50      656.07     27.50 o 
  -4  13   8      235.81      239.42     12.48 o 
  -3  13   8       15.00       10.83      4.90 o 
  -2  13   8       80.94       86.99      8.19 o 
  -1  13   8      378.49      330.12     12.81 o 
   0  13   8     1019.82      955.45     19.64 o 
   1  13   8        8.62        8.53      4.80 o 
   2  13   8      205.67      207.83      9.42 o 
   3  13   8       35.17       25.30      4.47 o 
   4  13   8      126.70      145.34      7.55 o 
   5  13   8      188.32      166.68      8.12 o 
   6  13   8      390.90      385.31     12.86 o 
   7  13   8       27.32       25.51      5.18 o 
   8  13   8       12.29       17.36      5.12 o 
   9  13   8      115.50      126.42      9.64 o 
  10  13   8      303.42      318.23     14.33 o 
  11  13   8       48.58       59.92     13.31 o 
  12  13   8      103.71       67.07     11.68 o 
  13  13   8       46.28       35.12     10.18 o 
  -9  14   8        0.30        4.57      8.00 o 
  -8  14   8       74.33       40.51     12.84 o 
  -7  14   8      407.45      430.29     18.92 o 
  -6  14   8        0.82        1.51      5.38 o 
  -5  14   8      416.39      387.37     16.13 o 
  -4  14   8       38.80       49.25      7.47 o 
  -3  14   8        5.08       -0.80      4.20 o 
  -2  14   8      375.61      377.62     17.81 o 
  -1  14   8      534.29      458.48     19.26 o 
   0  14   8        0.17       -0.04      3.93 o 
   1  14   8     1735.38     1631.18     31.70 o 
   2  14   8        0.27        0.25      3.88 o 
   3  14   8       63.43       60.67     10.20 o 
   4  14   8     3199.54     3222.11     39.84 o 
   5  14   8      294.63      318.37     11.03 o 
   6  14   8       23.74       35.36      6.74 o 
   7  14   8      304.55      351.97     13.63 o 
   8  14   8       54.15       44.32      6.79 o 
   9  14   8        0.18        2.22      4.27 o 
  10  14   8      109.99       97.65      9.56 o 
  11  14   8       90.14       82.38     13.44 o 
  12  14   8       12.90       21.63      8.77 o 
  13  14   8        1.14        5.11      8.29 o 
  -9  15   8        4.18       11.96      8.63 o 
  -8  15   8      165.54      155.43     13.59 o 
  -7  15   8      153.17      133.07     14.90 o 
  -6  15   8      104.14      134.44     11.90 o 
  -5  15   8       74.09      103.06     13.31 o 
  -4  15   8       13.95       15.09      7.23 o 
  -3  15   8        0.07       14.54      8.34 o 
  -2  15   8      239.39      230.50     16.86 o 
  -1  15   8       26.65       20.52      6.88 o 
   0  15   8        1.18        0.45      5.14 o 
   1  15   8      223.71      238.51     18.65 o 
   2  15   8      109.70       97.66     13.39 o 
   3  15   8     1370.21     1253.69     28.36 o 
   4  15   8     1251.34     1176.29     30.59 o 
   5  15   8       82.96       84.51      8.12 o 
   6  15   8       31.26       49.27      7.93 o 
   7  15   8     1321.26     1317.94     26.88 o 
   8  15   8       28.58       14.63      5.09 o 
   9  15   8       77.13       65.91      8.03 o 
  10  15   8      239.44      260.39     15.45 o 
  11  15   8        8.78        8.72      6.00 o 
  12  15   8       97.10       80.31     25.97 o 
  -8  16   8       43.62       49.89     16.01 o 
  -7  16   8        9.85       11.19     11.08 o 
  -6  16   8       99.79      124.07     25.08 o 
  -5  16   8      117.69      114.54     13.86 o 
  -4  16   8        1.26        2.05      6.32 o 
  -3  16   8      806.21      786.40     27.91 o 
  -2  16   8      797.62      779.70     27.11 o 
  -1  16   8      207.37      230.09     16.29 o 
   0  16   8       77.01       55.16     10.13 o 
   1  16   8        3.51        2.77      4.41 o 
   2  16   8      979.91      968.92     42.88 o 
   3  16   8     1256.94     1344.94     30.57 o 
   4  16   8       26.61       29.68      5.70 o 
   5  16   8       94.79       90.23     10.00 o 
   6  16   8      451.81      436.36     29.55 o 
   7  16   8        1.13        3.86      5.45 o 
   8  16   8      169.63      174.54     14.30 o 
   9  16   8        0.17        6.34      5.13 o 
  10  16   8      229.50      234.30     17.68 o 
  11  16   8       72.45       65.83      8.99 o 
  12  16   8        4.80       -9.29      7.09 o 
  -7  17   8       41.86       44.70     11.67 o 
  -6  17   8      117.14      153.50     27.49 o 
  -5  17   8        1.12        5.42      7.68 o 
  -4  17   8      268.45      322.30     20.46 o 
  -3  17   8      203.73      163.88     16.38 o 
  -2  17   8      430.52      429.18     35.72 o 
  -1  17   8       22.33       37.36      8.90 o 
   0  17   8       27.99       24.51     10.44 o 
   1  17   8        0.79        6.36      5.71 o 
   2  17   8       40.80       69.41      8.79 o 
   3  17   8      607.42      609.78     20.66 o 
   4  17   8       11.85        6.12      4.56 o 
   5  17   8        5.00       -3.47      4.47 o 
   6  17   8      228.80      172.47     13.77 o 
   7  17   8      101.94      121.04     12.22 o 
   8  17   8      297.63      326.74     18.89 o 
   9  17   8      183.22      197.02     23.65 o 
  10  17   8      440.41      481.52     18.87 o 
  11  17   8       10.38       16.75      6.85 o 
  12  17   8       42.69       37.75     10.86 o 
  -7  18   8       26.19       25.06     10.52 o 
  -6  18   8       49.18       36.37     10.46 o 
  -5  18   8       14.19       22.06      9.29 o 
  -4  18   8        7.90       14.88      8.26 o 
  -3  18   8       33.11       30.65     12.77 o 
  -2  18   8       70.37       55.83     10.47 o 
  -1  18   8       73.41       62.81     11.26 o 
   0  18   8      107.41      107.22     12.79 o 
   1  18   8       26.77       20.06      7.98 o 
   2  18   8      126.60       89.96     11.88 o 
   3  18   8      503.61      562.38     24.27 o 
   4  18   8        6.34       16.71      6.38 o 
   5  18   8       33.97       24.44      7.05 o 
   6  18   8      455.69      507.20     24.82 o 
   7  18   8      264.18      294.77     18.58 o 
   8  18   8        0.98        0.70      6.01 o 
   9  18   8       27.36       30.28      8.39 o 
  10  18   8       18.95       34.98      9.13 o 
  11  18   8      220.58      206.91     17.68 o 
  -6  19   8      140.45      168.35     18.27 o 
  -5  19   8        0.56       11.30      8.61 o 
  -4  19   8        0.84       -7.69      6.68 o 
  -3  19   8        4.29        6.07      7.61 o 
  -2  19   8      122.47      108.51     14.01 o 
  -1  19   8       31.75       44.54     12.84 o 
   0  19   8      146.15      131.84     14.46 o 
   1  19   8      209.02      165.60     16.16 o 
   2  19   8       46.57       22.94      7.87 o 
   3  19   8       98.21       88.88     10.53 o 
   4  19   8      121.40      115.24     14.02 o 
   5  19   8       39.61       34.62     10.88 o 
   6  19   8      392.85      397.44     24.36 o 
   7  19   8      167.78      143.75     14.10 o 
   8  19   8        0.01        1.36      6.67 o 
   9  19   8       79.39       88.07     12.29 o 
  10  19   8        2.04        6.53      7.65 o 
  -5  20   8       35.38       52.88     12.75 o 
  -4  20   8      146.53      113.42     15.37 o 
  -3  20   8        8.86        5.43      8.26 o 
  -2  20   8      264.31      214.15     19.25 o 
  -1  20   8       52.18       43.22     11.01 o 
   0  20   8       25.14       25.42      8.77 o 
   1  20   8       56.78       75.89     19.90 o 
   2  20   8        0.46       10.38      7.32 o 
   3  20   8       13.98        4.01      7.12 o 
   4  20   8      211.62      187.84     18.06 o 
   5  20   8      136.66      107.30     12.74 o 
   6  20   8      128.73      136.16     14.23 o 
   7  20   8       27.36       28.75      9.00 o 
   8  20   8        0.11        1.71      6.91 o 
   9  20   8       22.24       25.36      8.95 o 
  10  20   8        5.49        8.88      8.11 o 
  -4  21   8       25.75        9.41     14.33 o 
  -3  21   8        0.04       18.62      9.66 o 
  -2  21   8      164.77      156.95     17.91 o 
  -1  21   8      225.09      242.83     20.39 o 
   0  21   8        0.47        2.89      7.71 o 
   1  21   8       44.09       33.51     13.20 o 
   2  21   8       19.58       15.89      8.74 o 
   3  21   8       68.30       85.42     16.78 o 
   4  21   8       43.86       33.49     12.75 o 
   5  21   8       63.87       56.50     12.07 o 
   6  21   8       45.86       43.89     10.24 o 
   7  21   8        9.98       12.95      8.01 o 
   8  21   8       11.66       21.05      8.72 o 
   9  21   8       26.55       32.65      9.75 o 
  -2  22   8      243.17      247.98     31.89 o 
  -1  22   8       16.60        4.74      8.56 o 
   0  22   8        2.69        7.31      8.50 o 
   1  22   8        0.15       10.03      8.78 o 
   2  22   8       35.56       50.80     14.85 o 
   3  22   8      390.67      458.61     33.70 o 
   4  22   8        3.53       14.81     10.94 o 
   5  22   8       18.23       28.90     12.79 o 
   6  22   8        8.29        0.07      7.13 o 
   7  22   8      135.91      143.90     16.15 o 
   0  23   8       26.32       23.20     12.31 o 
   1  23   8      144.14      158.31     18.47 o 
   2  23   8      164.93      161.83     28.68 o 
   3  23   8        0.08        8.21     11.12 o 
   4  23   8        4.37       -4.57     10.37 o 
   5  23   8        2.83        1.16     10.30 o 
   6  23   8       16.62        8.79     11.06 o 
  -4 -15   9        1.42        5.41     11.87 o 
  -3 -15   9        3.57        7.06      9.14 o 
  -2 -15   9        5.13       10.26      9.71 o 
   2 -15   9       97.26      100.48     19.07 o 
  -5 -14   9       44.22       54.41     15.53 o 
  -4 -14   9       53.55       80.67     16.73 o 
  -3 -14   9      457.40      517.66     37.94 o 
  -2 -14   9       30.31       37.31     10.51 o 
  -1 -14   9        7.62        4.97     10.18 o 
   1 -14   9      159.30      199.35     22.47 o 
   2 -14   9       59.02       54.87     17.97 o 
   3 -14   9       64.96       34.81     18.54 o 
   4 -14   9      152.78      189.64     24.93 o 
  -7 -13   9       51.50       44.97     20.42 o 
  -6 -13   9        4.89       11.13     16.12 o 
  -5 -13   9        0.13       21.36     16.42 o 
  -4 -13   9      269.52      273.39     26.56 o 
  -3 -13   9      540.98      512.00     33.05 o 
  -2 -13   9        0.71       10.57     14.70 o 
  -1 -13   9      319.88      379.99     22.76 o 
   0 -13   9       36.34       33.17     11.41 o 
   1 -13   9       24.60       19.56     12.45 o 
   2 -13   9      147.94      161.08     20.93 o 
   3 -13   9        4.88        8.86     10.54 o 
   4 -13   9        1.12        3.19     10.88 o 
   5 -13   9       99.76      109.81     28.88 o 
  -8 -12   9        9.02        9.43     16.62 o 
  -7 -12   9       56.07       60.30     21.31 o 
  -6 -12   9        4.83       16.02     14.92 o 
  -5 -12   9       48.87       47.27     18.77 o 
  -4 -12   9       32.90       25.69     11.41 o 
  -3 -12   9      108.97       90.00     16.36 o 
  -2 -12   9       99.66      121.53     21.24 o 
  -1 -12   9       37.82       40.31     11.61 o 
   0 -12   9      315.73      396.20     34.54 o 
   1 -12   9       69.45      101.83     24.11 o 
   2 -12   9       15.86        0.43      9.28 o 
   3 -12   9       97.23      128.47     31.10 o 
   4 -12   9       21.41       28.35     21.06 o 
   5 -12   9       14.21        2.59     10.29 o 
   6 -12   9       23.01        0.13     11.08 o 
  -8 -11   9      658.35      768.61     59.50 o 
  -7 -11   9       30.58       48.62     19.77 o 
  -6 -11   9      255.34      270.05     37.74 o 
  -5 -11   9        7.98       32.25     16.12 o 
  -4 -11   9      213.31      216.49     31.35 o 
  -3 -11   9      349.98      360.20     32.55 o 
  -2 -11   9        1.20        0.52      7.97 o 
  -1 -11   9      423.10      423.66     26.04 o 
   0 -11   9        2.29        4.43      6.02 o 
   1 -11   9        1.86       -8.29      7.27 o 
   2 -11   9       37.00       35.94     17.87 o 
   3 -11   9      144.58       91.15     24.41 o 
   4 -11   9       12.24       11.33     14.43 o 
   5 -11   9        5.05        5.27      9.21 o 
   6 -11   9       38.47       54.32     14.79 o 
   7 -11   9       31.29       48.28     14.83 o 
  -9 -10   9      177.10      218.98     38.34 o 
  -8 -10   9      426.09      445.25     47.52 o 
  -7 -10   9       30.17       38.24     18.22 o 
  -6 -10   9       78.50       58.15     20.42 o 
  -5 -10   9      119.70      114.91     24.76 o 
  -4 -10   9      118.85      134.22     26.06 o 
  -3 -10   9      550.86      604.74     41.28 o 
  -2 -10   9      371.18      389.20     25.69 o 
  -1 -10   9       34.85       38.95     13.66 o 
   0 -10   9       50.09       21.73     11.46 o 
   1 -10   9        5.34       -4.63      7.05 o 
   2 -10   9      599.20      631.63     64.07 o 
   3 -10   9       36.89       56.61     19.62 o 
   4 -10   9       11.91       37.24     17.32 o 
   5 -10   9      160.49      168.37     32.45 o 
   6 -10   9       34.82       48.71     13.75 o 
   7 -10   9        3.56        1.40     10.99 o 
   8 -10   9       96.14      112.16     20.85 o 
 -10  -9   9        0.22        2.40     16.12 o 
  -9  -9   9      217.88      229.62     38.44 o 
  -8  -9   9      189.95      243.44     37.34 o 
  -7  -9   9     1103.09     1115.28     66.19 o 
  -6  -9   9        0.49        8.94     12.98 o 
  -5  -9   9        7.31       28.05     14.73 o 
  -4  -9   9      540.06      499.86     39.53 o 
  -3  -9   9       37.97       24.83     10.01 o 
  -2  -9   9        0.70        3.77      7.09 o 
  -1  -9   9      275.84      274.72     16.88 o 
   0  -9   9       21.25       26.61     14.86 o 
   1  -9   9      701.30      731.14     25.29 o 
   2  -9   9     1102.18     1082.66     39.40 o 
   3  -9   9       14.66       20.01      8.96 o 
   4  -9   9      127.31      140.31     27.10 o 
   5  -9   9      361.58      335.19     39.73 o 
   6  -9   9        3.11        2.50     13.73 o 
   7  -9   9        5.27        1.30     14.68 o 
   8  -9   9        3.07        5.16     11.30 o 
   9  -9   9      136.41      154.21     37.39 o 
 -10  -8   9       24.03        9.03     16.17 o 
  -9  -8   9        2.64       -3.79     13.38 o 
  -8  -8   9      167.36      161.73     30.35 o 
  -7  -8   9       44.75       60.15     20.57 o 
  -6  -8   9     1086.19     1163.65     64.39 o 
  -5  -8   9       76.22       88.60     21.71 o 
  -4  -8   9        9.64       14.73     10.68 o 
  -3  -8   9        4.55        1.85      6.67 o 
  -2  -8   9      157.02      128.86     12.33 o 
  -1  -8   9      311.88      266.98     16.10 o 
   0  -8   9      575.76      548.38     69.30 o 
   1  -8   9        2.72        0.68      4.89 o 
   2  -8   9        0.03        5.81      6.68 o 
   3  -8   9      100.97      100.39     15.95 o 
   4  -8   9      334.78      364.59     38.04 o 
   5  -8   9       37.09       56.56     19.52 o 
   6  -8   9       41.41       33.54     17.47 o 
   7  -8   9        1.32       -7.69     11.03 o 
   8  -8   9      174.85      173.81     22.68 o 
   9  -8   9       87.53      155.67     26.56 o 
  10  -8   9        0.02       -0.95     11.87 o 
 -10  -7   9       17.64       -9.33     11.78 o 
  -9  -7   9       36.30       39.43     18.92 o 
  -8  -7   9       10.29       17.22     13.63 o 
  -7  -7   9      111.52      118.00     24.66 o 
  -6  -7   9      185.98      200.16     30.70 o 
  -5  -7   9       36.78       44.03     15.67 o 
  -4  -7   9      137.13      126.64     22.51 o 
  -3  -7   9       62.78       53.12     11.38 o 
  -2  -7   9        7.09        6.08      5.60 o 
  -1  -7   9      887.77     1033.96     36.41 o 
   0  -7   9       74.90       81.03     13.44 o 
   1  -7   9       10.79       12.59      5.54 o 
   2  -7   9      438.51      460.07     32.99 o 
   3  -7   9      356.63      319.03     20.96 o 
   4  -7   9       24.63       19.65      8.44 o 
   5  -7   9        0.38        1.80     11.48 o 
   6  -7   9      151.24      174.31     29.90 o 
   7  -7   9       16.76        0.55     11.88 o 
   8  -7   9        1.74        2.40     14.13 o 
   9  -7   9      427.36      434.49     32.63 o 
  10  -7   9      209.42       99.95     19.41 o 
 -11  -6   9        3.75        7.39     17.62 o 
 -10  -6   9       20.56       28.40     18.47 o 
  -9  -6   9       29.72       63.74     21.06 o 
  -8  -6   9       53.48       43.53     18.72 o 
  -7  -6   9       26.14       12.73     12.93 o 
  -6  -6   9      207.37      210.75     29.25 o 
  -5  -6   9       94.50      159.63     25.26 o 
  -4  -6   9       54.08       65.94     16.87 o 
  -3  -6   9      281.07      219.70     27.03 o 
  -2  -6   9        4.60       -1.55      4.56 o 
  -1  -6   9      133.55      146.75     11.80 o 
   0  -6   9       40.22       58.30      8.39 o 
   1  -6   9       80.34       74.71      9.05 o 
   2  -6   9       14.43        9.48      5.02 o 
   3  -6   9      485.62      480.20     24.13 o 
   4  -6   9      197.84      202.77     17.22 o 
   5  -6   9      272.10      247.78     36.44 o 
   6  -6   9        9.02      -14.38      8.04 o 
   7  -6   9      144.60      105.37     24.51 o 
   8  -6   9       89.81      110.27     26.41 o 
   9  -6   9      105.49       72.53     24.26 o 
  10  -6   9      219.65      201.75     26.66 o 
  11  -6   9       15.62        5.28     18.09 o 
 -11  -5   9      119.32      180.25     35.54 o 
 -10  -5   9       33.04       -2.30     13.83 o 
  -9  -5   9        2.00       -6.64     11.93 o 
  -8  -5   9       71.85       82.06     22.01 o 
  -7  -5   9       11.72       20.27     13.43 o 
  -6  -5   9       85.37      132.33     24.16 o 
  -5  -5   9     2109.89     1967.55     80.02 o 
  -4  -5   9      406.57      425.39     33.14 o 
  -3  -5   9        1.51       -4.89      4.30 o 
  -2  -5   9     3282.18     3334.06     59.34 o 
  -1  -5   9      201.41      214.97     13.24 o 
   0  -5   9      344.31      381.31     16.18 o 
   1  -5   9      117.08       95.80     11.69 o 
   2  -5   9     1122.56     1027.11     26.35 o 
   3  -5   9      562.22      532.40     35.14 o 
   4  -5   9     3369.99     3269.49     74.75 o 
   5  -5   9      518.12      437.11     38.51 o 
   6  -5   9      116.47      109.52     23.41 o 
   7  -5   9       75.87       84.36     22.11 o 
   8  -5   9       29.19       26.26     15.17 o 
   9  -5   9        0.77        0.70     13.23 o 
  10  -5   9       26.66       14.28     16.97 o 
  11  -5   9      149.85      167.81     23.12 o 
 -11  -4   9      173.09      200.53     20.88 o 
 -10  -4   9      148.69      159.73     31.60 o 
  -9  -4   9      166.60      152.49     29.55 o 
  -8  -4   9       64.23       85.26     21.91 o 
  -7  -4   9      184.15      169.47     27.45 o 
  -6  -4   9       65.33       87.15     20.62 o 
  -5  -4   9     1756.71     1622.58     69.93 o 
  -4  -4   9      128.37      149.90     22.46 o 
  -3  -4   9      848.76      877.21     25.43 o 
  -2  -4   9        4.95        2.76      4.41 o 
  -1  -4   9       84.81      117.90     10.22 o 
   0  -4   9      491.86      594.15     19.73 o 
   1  -4   9      845.61      910.38     36.70 o 
   2  -4   9     1074.38     1113.75     26.62 o 
   3  -4   9     1636.20     1500.28     42.88 o 
   4  -4   9      196.19      213.69     56.33 o 
   5  -4   9     1010.66      829.06     45.95 o 
   6  -4   9      609.83      624.73     26.88 o 
   7  -4   9       10.42        2.85     10.58 o 
   8  -4   9       84.03       72.33     21.91 o 
   9  -4   9      133.44       87.90     24.61 o 
  10  -4   9       98.70      127.79     30.40 o 
  11  -4   9      120.45      123.22     20.17 o 
  12  -4   9       34.41       33.58     13.69 o 
 -11  -3   9        7.40       19.50     10.94 o 
 -10  -3   9      274.14      249.85     21.26 o 
  -9  -3   9      340.69      344.52     39.03 o 
  -8  -3   9      209.95      204.41     31.05 o 
  -7  -3   9      155.63      180.95     28.55 o 
  -6  -3   9       83.25       45.07     15.22 o 
  -5  -3   9      739.75      797.46     46.87 o 
  -4  -3   9      323.76      334.31     18.53 o 
  -3  -3   9      204.15      243.09     13.63 o 
  -2  -3   9        3.32        2.79      4.29 o 
  -1  -3   9       32.37       33.19      6.28 o 
   0  -3   9        4.98        9.53      4.39 o 
   1  -3   9     2820.62     2855.30     49.97 o 
   2  -3   9     1364.47     1380.12     29.71 o 
   3  -3   9      261.15      227.41     16.38 o 
   4  -3   9      506.35      475.95     26.73 o 
   5  -3   9     1314.43     1364.47     40.39 o 
   6  -3   9     1248.56     1168.80     37.38 o 
   7  -3   9       63.47       52.25     10.51 o 
   8  -3   9        5.37       11.13     10.88 o 
   9  -3   9        0.05        0.50     10.03 o 
  10  -3   9      384.57      402.58     43.43 o 
  11  -3   9      158.31      254.22     37.94 o 
  12  -3   9       47.38       62.57     16.13 o 
 -12  -2   9        4.99      -12.14      9.13 o 
 -11  -2   9      306.52      362.00     25.82 o 
 -10  -2   9      289.24      304.83     41.36 o 
  -9  -2   9      366.43      393.84     23.90 o 
  -8  -2   9      170.58      207.54     30.60 o 
  -7  -2   9      719.59      662.49     45.12 o 
  -6  -2   9       47.33       39.68     14.38 o 
  -5  -2   9     2604.02     2631.64     92.15 o 
  -4  -2   9       11.97       20.25      5.78 o 
  -3  -2   9       86.48      126.03     11.53 o 
  -2  -2   9      798.86      774.33     24.03 o 
  -1  -2   9      112.58      102.78      9.09 o 
   0  -2   9      147.93      169.45     20.01 o 
   1  -2   9      834.58      879.01     22.60 o 
   2  -2   9       61.50       51.45      6.52 o 
   3  -2   9       58.54       43.85      8.58 o 
   4  -2   9      793.19      778.67     28.41 o 
   5  -2   9      162.05      155.78     16.20 o 
   6  -2   9      218.48      237.71     18.94 o 
   7  -2   9      287.14      224.08     17.27 o 
   8  -2   9       60.29       47.37     16.67 o 
   9  -2   9      320.69      353.01     38.29 o 
  10  -2   9      163.21      189.78     31.55 o 
  11  -2   9        2.19       -2.65     12.88 o 
  12  -2   9       68.65       95.00     26.18 o 
 -12  -1   9       12.01       11.92     16.80 o 
 -11  -1   9      297.45      330.21     24.83 o 
 -10  -1   9      178.36      217.87     20.25 o 
  -9  -1   9       50.18       64.53     12.38 o 
  -8  -1   9      257.91      254.38     18.72 o 
  -7  -1   9      704.05      673.03     26.56 o 
  -6  -1   9     1918.01     1888.06     46.42 o 
  -5  -1   9     1416.69     1509.32     85.43 o 
  -4  -1   9       47.27       49.47      7.55 o 
  -3  -1   9      159.23      175.76     17.50 o 
  -2  -1   9      134.67      120.23     12.72 o 
  -1  -1   9       33.75       34.15      6.42 o 
   0  -1   9    10996.74    11793.31    191.92 o 
   1  -1   9        9.09        4.38      3.70 o 
   2  -1   9      251.99      213.86     14.74 o 
   3  -1   9      423.08      350.37     11.86 o 
   4  -1   9      124.69      129.07     12.82 o 
   5  -1   9       85.09       77.38     11.09 o 
   6  -1   9       50.01       57.91     10.36 o 
   7  -1   9       23.79       16.37      7.38 o 
   8  -1   9      221.18      219.82     37.06 o 
   9  -1   9      277.65      304.74     35.14 o 
  10  -1   9       69.75       67.34     20.17 o 
  11  -1   9       24.19        8.19      8.92 o 
  12  -1   9        0.62        3.93      7.28 o 
  13  -1   9       17.42       14.63     13.23 o 
 -12   0   9        0.84       11.57     10.69 o 
 -11   0   9       41.93       27.44     11.53 o 
 -10   0   9        0.93       11.65      8.80 o 
  -9   0   9      675.25      612.91     27.98 o 
  -8   0   9        0.10       -3.70      8.14 o 
  -7   0   9       12.77       13.75     10.28 o 
  -6   0   9     1923.30     1862.90     46.18 o 
  -5   0   9      778.01      681.08     17.44 o 
  -4   0   9      610.98      617.43     15.82 o 
  -3   0   9       14.41        9.88      6.35 o 
  -2   0   9      191.93      162.08     10.43 o 
  -1   0   9      197.12      143.74      9.62 o 
   0   0   9        0.02        3.88      3.39 o 
   1   0   9      542.15      621.05     17.74 o 
   2   0   9      663.90      601.74     25.50 o 
   3   0   9        1.15        0.02      2.85 o 
   4   0   9      495.34      441.59     20.10 o 
   5   0   9        3.27        5.81      5.44 o 
   6   0   9      499.75      447.38     37.01 o 
   7   0   9      258.38      206.70     16.55 o 
   8   0   9      699.15      656.94     21.00 o 
   9   0   9      170.74      178.87     12.72 o 
  10   0   9        2.76        5.71     10.56 o 
  11   0   9        0.05       11.33      8.19 o 
  12   0   9       23.17       28.56     11.16 o 
  13   0   9       83.40      131.83     22.46 o 
 -12   1   9        3.47        9.35     10.33 o 
 -11   1   9        0.16        4.36      9.26 o 
 -10   1   9        3.71        5.90      8.17 o
[truncated: 358,852 more chars]
